# Supplementary material for: Antimicrobial Resistance in Salmonella enterica Serovar Paratyphi B Variant Java in Poultry from Europe and Latin America
Source: Emerg Infect Dis. 2020 Jun;26(6):1164–73. doi: 10.3201/eid2606.191121 (PMC7258445; doi:10.3201/eid2606.191121)
Supplement: Appendix 1 — Additional information in a study of antimicrobial resistance in Salmonella enterica serovar Paratyphi B variant Java. [file 19-1121-Techapp-s1.xlsx]

## Sheet: Appendix 1 Table 1
Article DOI: https://doi.org/10.3201/eid2606.191121
Antimicrobial Resistance in Salmonella enterica Serovar Paratyphi B Variant Java in Poultry from Europe and Latin America
Appendix Table 1. Accession numbers, year, country and source of origin together with the in silico characterization of all collected genomes of S. Paratyphi B var. Java included in the present study							ResFinder and PointFinder d												PlasmidFinder and pMLST
	Accession number ENA/SRA/GenBank	Year	Country	Source	Genome availability a,b,c	S. enterica MLST	Aminoglycoside	Quinolone	Trimethoprim	Beta-lactam	Tetracycline	Sulphonamide	Phenicol	Fosfomycin	Macrolide	Lincosamide	Colistin	Gyrase mutations	Plasmid Replicons e	Replicon[plasmid ST]
ANCESTRAL
IP_6395/88	ERR3415527	1988	Austria	Poultry	New	28	aadA1-like	-	dfrA5	blaTEM-1B	tet(A)	sul1,sul2	catA1-like	-	ere(A)	-	-	-	IncA/C2,ColRNAI
IP_6155/87	ERR3415526	1987	Saudi Arabia	Human	New	28	aadA1,aadA2	-	dfrA1	-	-	sul3	cmlA1-like	-	-	-	-	p.D87G gyrA	IncI1	IncI1[Unknown ST]
IP_7734/92	ERR3415528	1992	Saudi Arabia	Human	New	28	aadA1-like	-	dfrA5	blaTEM-1B	tet(A)	sul1,sul2	catA1-like	-	ere(A)	-	-	-	IncA/C2,ColRNAI
EUROPE (EU)
DTU2016_429_PRJ1050	ERR1759065	2014	Belgium	Unknown	Public	28	aadA1,aadA17-like	-	dfrA1	blaCTX-M-2,blaTEM-1B-like	-	sul1	-	-	-	lnu(F)	-	p.D87Y gyrA	IncHI2A,IncHI2,IncN,TrfA	IncHI2[ST-2],IncN[ST-1]
DTU2016_428_PRJ1050	ERR1759064	2014	Belgium	Unknown	Public	28	aadA1,aadA17-like	-	dfrA1	blaCTX-M-2,blaTEM-1B-like	-	sul1	-	-	-	lnu(F)	-	p.D87Y gyrA	IncHI2A,IncHI2,IncN,TrfA	IncN[ST-1],IncHI2[ST-2]
DTU2016_427_PRJ1050	ERR1759063	2014	Belgium	Unknown	Public	28	- d	-	dfrA1	blaTEM-1B	-	sul2	-	-	-	-	-	p.S83F gyrA	IncX4,ColRNAI
DTU2016_424_PRJ1050	ERR1759059	2014	Belgium	Unknown	Public	28	-	-	dfrA1	blaTEM-1B	-	-	-	-	-	-	-	p.D87Y gyrA	IncI1,IncX4,ColRNAI	IncI1[ST-36]
DTU2016_423_PRJ1050	ERR1759058	2014	Belgium	Unknown	Public	28	-	-	dfrA1	blaTEM-1B-like	-	-	-	-	-	-	-	p.D87Y gyrA	IncI1,IncX4,ColRNAI	IncI1[ST-36]
BCW_2751	SRR1106441	2009	Denmark	Unknown	Public	28	aadA1	-	dfrA1	-	-	-	-	-	-	-	-	p.D87G gyrA	IncHI1A(CIT),IncHI1B(CIT),IncI1	IncHI1[ST-11],IncI1[Unknown ST]
BCW_2758	SRR1840675	2009	Denmark	Poultry	Public	28	aadA1	-	dfrA1	-	-	-	-	-	-	-	-	p.D87G gyrA	IncI1	IncI1[Unknown ST]
BCW_2759	SRR1106434	2010	Denmark	Poultry	Public	28	aadA1	-	dfrA1	-	-	-	-	-	-	-	-	p.D87G gyrA	IncHI1A(CIT),IncHI1B(CIT),IncI1	IncI1[Unknown ST],IncHI1[ST-11]
DTU2016_2036_PRJ1084	ERR2177155	2015	Denmark	Poultry	Public	28	aadA1	-	dfrA1	-	-	-	-	-	-	-	-	p.D87G gyrA	- e
DTU2016_2035_PRJ1084	ERR2177154	2015	Denmark	Poultry	Public	28	aadA1	-	dfrA1	blaTEM-1B	-	sul2	-	-	-	-	-	p.D87G gyrA	IncHI1A(CIT),IncHI1B(CIT),IncI1	IncHI1[ST-11],IncI1[ST-3]
DTU2016_2034_PRJ1084	ERR2177153	2015	Denmark	Poultry	Public	28	aadA1	-	dfrA1	-	-	-	-	-	-	-	-	p.D87G gyrA	IncHI1A(CIT),IncHI1B(CIT),IncI1	IncI1[Unknown ST],IncHI1[ST-11]
DTU2016_2033_PRJ1084	ERR2177152	2015	Denmark	Poultry	Public	28	aadA1	-	dfrA1	blaTEM-1B	-	sul2	-	-	-	-	-	-	IncI1	IncI1[Unknown ST]
DTU2016_2032_PRJ1084	ERR2177151	2015	Denmark	Poultry	Public	28	aadA1,aadA2	-	dfrA1	blaTEM-1B	tet(A)	sul3	cmlA1-like	-	-	-	mcr-1	p.D87G gyrA	IncHI2,IncHI2A,IncI1,TrfA,IncX4	IncI1[Unknown ST],IncHI2[Unknown ST]
DTU2016_2031_PRJ1084	ERR2177150	2015	Denmark	Poultry	Public	28	-	-	dfrA1	blaTEM-1B	-	sul2	-	-	-	-	-	p.S83F gyrA	IncHI2A,IncHI2,TrfA,IncX4,ColRNAI	IncHI2[ST-5]
01-03117	ERR424902	2001	Germany	Human	Public	28	aac(3)-VIa-like,aadA1,strA,strB	-	dfrA1	-	tet(D)	sul1	-	-	-	-	-	p.S83F gyrA	IncHI2A,IncHI2,IncI1,TrfA	IncI1[ST-26],IncHI2[ST-2]
08-00436	GCF_002238275	2008	Germany	Poultry	Public	28	aac(3)-IIa,aadA1,aadA2,aph(3')-Ic-like,strA,strB	-	dfrA1	blaTEM-1A	tet(A)	sul1,sul2,sul3	catA1-like,cmlA1-like	-	-	-	mcr-1	p.D87G gyrA	IncHI2A,IncHI2,IncI1,TrfA,IncQ1	IncHI2[ST-4],IncI1[Unknown ST]
DTU2016-194-PRJ1054	ERR1755564	2011	Germany	Poultry	Public	28	aadA1,aadA2	-	dfrA1	blaTEM-1B	tet(A)	sul2,sul3	cmlA1-like	-	-	-	mcr-1	p.D87G gyrA	IncHI2,IncHI2A,IncI1,TrfA,IncX4	IncHI2[Unknown ST],IncI1[ST-3]
DTU2016-196-PRJ1054	ERR1755566	2013	Germany	Unknown	Public	28	aadA1,aadA2	-	dfrA1	blaTEM-1B	tet(A)	sul3	cmlA1-like	-	-	-	mcr-1	p.D87G gyrA	IncHI2,IncHI2A,IncI1,TrfA,IncX4	IncI1[Unknown ST],IncHI2[Unknown ST]
DTU2016-195-PRJ1054	ERR1755565	2013	Germany	Poultry	Public	28	aadA1,aadA2	-	dfrA1	blaTEM-1B	tet(A)	sul3	cmlA1-like	-	-	-	mcr-1	p.D87G gyrA	IncHI2A,IncHI2,IncI1,TrfA,IncX4	IncHI2[Unknown ST],IncI1[Unknown ST]
MS150136	ERR1829773	2015	Ireland	Human	Public	28	aac(3)-IVa-like,aadA1,aph(4)-Ia	-	dfrA1	blaTEM-1B	-	sul2	-	-	-	-	-	p.D87Y gyrA	IncI1	IncI1[ST-3]
MS160175	ERR1865245	2016	Ireland	Human	Public	28	aadA1-like	-	dfrA1,dfrA5	blaTEM-1B	-	-	-	-	-	-	-	-	IncI1,IncX4,ColRNAI	IncI1[ST-7]
BCW_2750	SRR1106442	2009	Nigeria	Poultry	Public	28	aadA1	-	dfrA1	-	-	-	-	-	-	-	-	p.D87G gyrA	IncI1	IncI1[Unknown ST]
17-75	ERR3437739	2000	The Netherlands	Poultry	New	28	aadA1	-	dfrA1	-	-	-	-	-	-	-	-	-	-
24-16	ERR3437740	2001	The Netherlands	Poultry	New	28	aadA1	-	dfrA1	blaTEM-1B	-	sul2	-	-	-	-	-	-	IncI1,Col8282	IncI1[ST-3]
59-26	ERR3437741	2002	The Netherlands	Poultry	New	28	aadA1	-	dfrA1	blaTEM-1B-like	-	sul2	-	-	-	-	-	-	IncI1	IncI1[ST-3]
76-37	ERR3437742	2003	The Netherlands	Poultry	New	28	aadA1	-	dfrA1	blaTEM-1B-like	-	sul2	-	-	-	-	-	-	IncI1,ColpVC	IncI1[ST-3]
101-18	ERR3437743	2004	The Netherlands	Poultry	New	28	aadA1	-	dfrA1	-	-	-	-	-	-	-	-	p.D87G gyrA	-
130-72	ERR3437744	2005	The Netherlands	Poultry	New	28	aadA1	-	dfrA1	blaTEM-1B	-	sul2	-	-	-	-	-	p.D87Y gyrA	IncI1	IncI1[ST-3]
187-47	ERR3437745	2006	The Netherlands	Poultry	New	28	aadA1,aph(3')-Ia,strA,strB	-	dfrA1,dfrA5	blaTEM-1B	tet(A)-like	sul2-like	-	-	-	-	-	-	IncI1,ColRNAI	IncI1[ST-7]
199-31	ERR3437746	2007	The Netherlands	Poultry	New	28	aadA1	-	dfrA1	-	-	-	-	-	-	-	-	-	ColRNAI
241-11	ERR3437747	2008	The Netherlands	Poultry	New	28	aadA1	-	dfrA1	blaTEM-1B	-	sul2	-	-	-	-	-	-	IncI1,Col156,ColRNAI	IncI1[Unknown ST]
247-32	ERR3437748	2009	The Netherlands	Fish	New	28	aadA1	-	dfrA1	-	-	-	-	-	-	-	-	-	ColRNAI
265-75	ERR3437749	2009	The Netherlands	Poultry	New	28	aadA1	-	dfrA1	blaTEM-1B-like	-	sul2	-	-	-	-	-	-	IncI1	IncI1[ST-3]
286-01	ERR3437750	2010	The Netherlands	Poultry	New	28	aac(3)-IVa-like,aadA1,aph(4)-Ia	-	dfrA1	blaTEM-1B	-	sul2	-	-	-	-	-	p.D87Y gyrA	IncI1	IncI1[ST-3]
317-01	ERR3437751	2011	The Netherlands	Poultry	New	28	aadA1	-	dfrA1	blaTEM-1B-like	-	sul2	-	-	-	-	-	-	IncI1,Col156	IncI1[ST-3]
328-46	ERR3437752	2012	The Netherlands	Poultry	New	28	-	-	dfrA1,dfrA5	blaTEM-1B	-	-	-	-	-	-	-	-	IncI1,IncX4,ColRNAI	IncI1[ST-7]
370-63	ERR3437753	2013	The Netherlands	Poultry	New	28	aadA1,aph(3')-Ia	-	dfrA1	-	-	sul1	-	-	-	lnu(F)-like	-	-	-
396-04	ERR3437754	2014	The Netherlands	Poultry	New	28	aadA1,aph(3')-Ia	-	dfrA1	-	-	sul1	-	-	-	lnu(F)-like	-	-	IncHI2A,IncHI2,TrfA	IncHI2[ST-1]
400-54	ERR3437755	2015	The Netherlands	Poultry	New	28	aadA1,aph(3')-Ia	-	dfrA1	-	-	sul1	-	-	-	lnu(F)-like	-	-	IncHI2A,IncHI2,TrfA	IncHI2[ST-1]
413-71	ERR3437757	2015	The Netherlands	Poultry	New	28	aadA1	qnrB19	dfrA1	blaTEM-1B-like	-	sul2	-	-	-	-	-	-	IncI1,ColRNAI	IncI1[ST-3]
420-69	ERR3437758	2016	The Netherlands	Poultry	New	28	aadA1,aph(3')-Ia	-	dfrA1	-	-	sul1	-	-	-	lnu(F)-like	-	-	IncHI2A,IncHI2,TrfA	IncHI2[ST-1]
Sente015	SRR1604873	2006	United Kingdom	Unknown	Public	28	aadA1	-	dfrA1	blaTEM-1B	-	sul2	-	-	-	-	-	-	IncI1,Col156,ColpVC	IncI1[ST-3]
Sente012	SRR1604872	2006	United Kingdom	Unknown	Public	28	aadA1	-	dfrA1	blaTEM-1B	-	sul2	-	-	-	-	-	-	IncI1,Col156,ColpVC	IncI1[ST-3]
Sente009	SRR1604871	2006	United Kingdom	Unknown	Public	28	aadA1	-	dfrA1	-	-	-	-	-	-	-	-	p.D87G gyrA	IncI1	IncI1[Unknown ST]
Sente022	SRR1604874	2006	United Kingdom	Unknown	Public	28	aadA1	-	dfrA1	blaTEM-1B-like	-	sul2	-	-	-	-	-	-	IncI1	IncI1[ST-3]
H124880478	SRR1645189	2012	United Kingdom	Unknown	Public	28	aadA1,aph(3')-Ia	-	dfrA1	-	-	sul1	-	-	-	lnu(F)-like	-	-	IncHI2A,IncHI2,TrfA	IncHI2[ST-1]
78637	SRR1963520	2014	United Kingdom	Unknown	Public	28	aadA1	-	dfrA1	blaTEM-1B-like	-	sul2	-	-	-	-	-	-	IncI1	IncI1[ST-3]
78639	SRR1963265	2014	United Kingdom	Unknown	Public	28	aadA1	-	dfrA1	blaTEM-1B-like	-	sul2	-	-	-	-	-	-	IncI1	IncI1[ST-3]
78638	SRR1963120	2014	United Kingdom	Unknown	Public	28	aadA1	-	dfrA1	blaTEM-1B-like	-	sul2	-	-	-	-	-	-	IncI1	IncI1[ST-3]
78708	SRR1960380	2014	United Kingdom	Unknown	Public	28	aadA1	-	dfrA1	blaTEM-1B-like	-	sul2	-	-	-	-	-	-	IncI1	IncI1[ST-3]
78636	SRR1960293	2014	United Kingdom	Unknown	Public	28	aadA1	-	dfrA1	blaTEM-1B-like	-	sul2	-	-	-	-	-	-	IncI1	IncI1[ST-3]
62515	SRR1958396	2014	United Kingdom	Unknown	Public	28	aadA1,aadA2	-	dfrA1	blaTEM-1B	tet(A)	sul3	cmlA1-like	-	-	-	mcr-1	p.D87G gyrA	IncHI2A,IncHI2,IncI1,TrfA,IncX4	IncI1[Unknown ST],IncHI2[Unknown ST]
62514	SRR1957973	2014	United Kingdom	Unknown	Public	28	aadA1,aadA2	-	dfrA1	blaTEM-1B	tet(A)	sul3	cmlA1-like	-	-	-	mcr-1	p.D87G gyrA	IncHI2,IncHI2A,IncI1,TrfA,IncX4	IncI1[Unknown ST],IncHI2[Unknown ST]
62531	SRR1957920	2014	United Kingdom	Human	Public	28	aadA1	-	dfrA1	blaTEM-1B	-	sul2	-	-	-	-	-	-	IncI1	IncI1[Unknown ST]
46570	SRR1969364	2014	United Kingdom	Human	Public	28	aadA1	-	dfrA1	blaTEM-1B-like	-	sul2	-	-	-	-	-	-	IncI1	IncI1[ST-3]
12148	SRR1969146	2014	United Kingdom	Human	Public	28	aadA1,aph(3')-Ia	-	dfrA1	-	-	sul1	-	-	-	lnu(F)-like	-	-	IncHI2A,IncHI2,TrfA	IncHI2[ST-1]
93550	SRR1969828	2015	United Kingdom	Unknown	Public	28	aadA1	-	dfrA1	-	-	-	-	-	-	-	-	p.D87Y gyrA	IncFIB(pHCM2),ColpVC	IncF[Unknown ST]
93551	SRR1967977	2015	United Kingdom	Unknown	Public	28	aac(3)-IVa-like,aadA1,aph(4)-Ia,strA-like,strB-like	-	dfrA1	blaTEM-1A-like	tet(A)	sul1	-	-	-	-	-	p.D87Y gyrA	IncHI2A,IncHI2,IncI1,TrfA,Col8282	IncI1[Unknown ST],IncHI2[ST-2]
93549	SRR1967667	2015	United Kingdom	Unknown	Public	28	-	-	dfrA1	blaTEM-1B	-	sul2	-	-	-	-	-	p.S83F gyrA	IncX4,ColRNAI
94067	SRR1966791	2015	United Kingdom	Unknown	Public	28	-	-	dfrA1	blaTEM-1B	tet(B)	sul2	-	-	-	-	-	p.S83F gyrA	IncI1,IncX4,ColRNAI	IncI1[Unknown ST]
94069	SRR1966713	2015	United Kingdom	Bovine	Public	28	-	-	dfrA1	blaTEM-1B	-	sul2	-	-	-	-	-	p.S83F gyrA	IncX4,ColRNAI
94068	SRR1965247	2015	United Kingdom	Unknown	Public	28	-	-	dfrA1	blaTEM-1B	-	sul2	-	-	-	-	-	p.S83F gyrA	IncX4,ColRNAI
363535	SRR5584774	2017	United Kingdom	Human	Public	28	aadA1,aph(3')-Ia	-	dfrA1	-	-	sul1	-	-	-	lnu(F)-like	-	-	-
367303	SRR5633349	2017	United Kingdom	Human	Public	28	aadA1	-	dfrA1	-	-	-	-	-	-	-	-	p.D87Y gyrA	Col156
361807	SRR5632321	2017	United Kingdom	Unknown	Public	28	-	qnrB19	dfrA1	blaTEM-1B	-	-	-	-	-	-	-	-	IncI1,Col156,IncX4,ColRNAI	IncI1[ST-29]
LATIN AMERICA (LA)
SXXI_1_C5	ERR2204158	2008	Colombia	Poultry	Public	28	aadA1,strA,strB	-	dfrA1	blaCMY-2	tet(B)	-	-	-	-	-	-	-	IncI1,ColRNAI	IncI1[ST-12]
SSIII_4_C2	ERR2204157	2008	Colombia	Poultry	Publicc	28	aadA1,aadA2	qnrB19	dfrA1	blaCMY-2,blaSHV-129,blaTEM-1A	tet(B)	sul3	cmlA1-like	-	-	-	-	-	IncHI2A,IncHI2,IncI1,IncX1,TrfA,ColRNAI	IncI1[ST-12],IncHI2[ST-2]
SSXXXV_4_C1	ERR2204156	2008	Colombia	Poultry	Public	28	aadA1	qnrB19	dfrA1	blaCMY-2	tet(B)	-	-	-	-	-	-	-	IncI1,ColRNAI	IncI1[ST-12]
SIX_15	ERR3437666	2008	Colombia	Poultry	New	28	aadA1,strA,strB	qnrB19	dfrA1	blaCMY-2	tet(B)	-	-	-	-	-	-	-	IncI1,ColRNAI	IncI1[ST-12]
SXVI_7	ERR3437667	2008	Colombia	Poultry	New	28	aadA1,strA,strB	qnrB19	dfrA1	-	tet(B)	-	-	-	-	-	-	-	IncHI2A,IncHI2,TrfA,ColRNAI	IncHI2[ST-5]
SSXXXVI_5_C3	ERR3437668	2008	Colombia	Poultry	New	28	aadA1,strA,strB	qnrB19	dfrA1	blaCMY-2	tet(B)	-	-	-	-	-	-	-	IncHI2A,IncHI2,IncI1,TrfA,ColRNAI	IncI1[ST-12],IncHI2[ST-5]
S103_1	ERR3437669	2009	Colombia	Poultry	New	28	aadA1,strA,strB	qnrB19	dfrA1	-	tet(B)	sul2	-	-	-	-	-	-	IncHI2A,IncHI2,TrfA,Col(MP18),ColRNAI	IncHI2[ST-5]
S110_1	ERR3437670	2009	Colombia	Poultry	New	28	aadA1,strA,strB	qnrB19	dfrA1	blaCMY-2	tet(A),tet(M)-like	-	-	-	-	-	-	-	IncI1,IncN,ColRNAI	IncN[Unknown ST],IncI1[ST-12]
S123_3	ERR3437671	2009	Colombia	Poultry	New	28	aadA1,strA,strB	qnrB19	dfrA1	blaCMY-2	tet(B)	sul2	-	-	-	-	-	-	IncHI2,IncI1,TrfA,ColRNAI	IncI1[ST-20],IncHI2[ST-5]
UGBOG340	ERR2204168	2010	Colombia	Poultry	Public	28	aadA1	qnrB19	dfrA1	blaSHV-12	-	-	-	-	-	-	-	-	IncI1,ColpVC,ColRNAI	IncI1[Unknown ST]
UGBOG339	ERR2204167	2010	Colombia	Poultry	Public	28	aadA1	qnrB19	dfrA1	blaSHV-12	-	-	-	-	-	-	-	-	IncI1,ColpVC,ColRNAI	IncI1[Unknown ST]
UGBOG327	ERR2204166	2010	Colombia	Poultry	Public	28	aadA1	qnrB19	dfrA1	blaSHV-12	-	-	-	-	-	-	-	-	IncI1,ColpVC,ColRNAI	IncI1[Unknown ST]
UGBOG36	ERR2204162	2010	Colombia	Poultry	Publicc	28	aadA1,strA,strB	qnrB19	dfrA1	-	tet(B)	sul2	-	-	-	-	-	-	IncHI2A,IncHI2,TrfA,ColRNAI	IncHI2[ST-5]
UGBOG4	ERR2204161	2010	Colombia	Poultry	Public	28	aadA1	qnrB19	dfrA1	blaCMY-2,blaSHV-12	-	-	-	-	-	-	-	-	IncFIB(AP001918),IncI1,IncFIC(FII),Col156,ColRNAI	IncI1[ST-12],IncF[C1*:A-:B53]
UGBOG8	ERR3437674	2010	Colombia	Poultry	New	28	aadA1,strA,strB	qnrB19	dfrA1	-	tet(B)	-	-	-	-	-	-	-	ColRNAI
UGBOG39	ERR3437677	2010	Colombia	Poultry	New	28	aadA1,strA,strB	qnrB19	dfrA1	blaCMY-2	tet(B)	-	-	-	-	-	-	-	IncHI2A,IncHI2,IncI1,TrfA,ColpVC,ColRNAI	IncHI2[Unknown ST],IncI1[ST-12]
UGBOG83	ERR3437679	2010	Colombia	Poultry	New	28	aadA1,strA,strB	qnrB19	dfrA1	-	tet(B)	sul2	-	-	-	-	-	-	IncHI2A,IncHI2,TrfA,ColRNAI	IncHI2[ST-5]
UGBOG112	ERR3437680	2010	Colombia	Poultry	New	28	aadA1,strA,strB	qnrB19	dfrA1	blaCMY-2	tet(B)	-	-	-	-	-	-	-	IncI1,ColRNAI	IncI1[ST-12]
UGBOG126	ERR3437681	2010	Colombia	Poultry	New	28	aadA1	qnrB19	dfrA1	blaCMY-2	-	-	-	-	-	-	-	-	IncI1,ColRNAI	IncI1[ST-12]
UGBOG137	ERR3437682	2010	Colombia	Poultry	New	28	aadA1,strA,strB	qnrB19	dfrA1	-	tet(B)	-	-	-	-	-	-	-	IncHI2A,IncHI2,TrfA,ColRNAI	IncHI2[ST-5]
UGBOG142	ERR3437683	2010	Colombia	Poultry	New	28	aadA1,strA,strB	qnrB19	dfrA1	-	tet(B)	-	-	-	-	-	-	-	ColRNAI
UGBOG199	ERR3437684	2010	Colombia	Poultry	New	28	aadA1	qnrB19	dfrA1	blaCMY-2	-	-	-	-	-	-	-	-	IncI1,Col156,ColpVC,ColRNAI	IncI1[ST-12]
UGBOG202	ERR3437685	2010	Colombia	Poultry	New	28	aadA1	qnrB19	dfrA1	-	-	-	-	-	-	-	-	-	ColRNAI
UGBOG217	ERR3437686	2010	Colombia	Poultry	New	28	aadA1	qnrB19	dfrA1	-	-	-	-	-	-	-	-	-	Col8282,ColRNAI
UGBOG271	ERR3437687	2010	Colombia	Poultry	New	28	aadA1,strA,strB	qnrB19	dfrA1	blaCMY-2	-	-	-	-	-	-	-	-	IncHI2A,IncHI2,IncI1,TrfA,ColpVC,ColRNAI	IncI1[ST-12],IncHI2[ST-5]
UGBOG307	ERR3437688	2010	Colombia	Poultry	New	28	aadA1,strA,strB	qnrB19	dfrA1	-	tet(B)	sul2-like	-	-	-	-	-	-	IncHI2A,IncHI2,TrfA,ColRNAI	IncHI2[ST-5]
UGBOG325	ERR3437689	2010	Colombia	Poultry	New	28	aadA1,strA,strB	qnrB19	dfrA1	-	tet(B)	sul2	-	-	-	-	-	-	IncHI2,TrfA,ColRNAI	IncHI2[ST-5]
UGVIL372	ERR3437690	2010	Colombia	Poultry	New	28	aadA1,strA,strB	qnrB19	dfrA1	blaCMY-2	tet(B)	-	-	-	-	-	-	-	IncHI2A,IncHI2,IncI1,TrfA,Col156,ColRNAI	IncI1[ST-12],IncHI2[ST-5]
UGVIL373	ERR3437691	2010	Colombia	Poultry	New	28	aadA1	qnrB19	dfrA1	-	-	-	-	-	-	-	-	-	IncX1,ColpVC,ColRNAI
UGBAR1170	ERR2204184	2011	Colombia	Poultry	Public	28	aac(3)-IVa-like,aadA1,aph(4)-Ia	qnrB19	dfrA1	blaCMY-2,blaSHV-129,blaTEM-1B-like	-	-	-	fosA-like	mph(B)	-	-	-	IncFII(29),IncI1,Col8282,ColRNAI	IncF[F29:A-:B-],IncI1[ST-12]
UGBOG1024	ERR2204179	2011	Colombia	Poultry	Public	28	aadA1,strA,strB	qnrB19	dfrA1	blaCMY-2	tet(B)	-	-	-	-	-	-	-	IncI1,ColRNAI	IncI1[ST-12]
UGPER971	ERR2204178	2011	Colombia	Poultry	Public	28	aadA1,strA,strB	qnrB19	dfrA1	blaCMY-2	tet(B)	-	-	-	-	-	-	-	IncI1,IncX1,ColRNAI	IncI1[ST-12]
UGIBA933	ERR2204177	2011	Colombia	Poultry	Publicc	28	aadA1,aph(3')-IIa-like,aph(6)-Ic-like,strA,strB	qnrB19	dfrA1	blaSHV-12	tet(B)	-	-	-	-	-	-	-	IncHI2,IncHI2A,IncI1,TrfA,ColRNAI	IncI1[Unknown ST],IncHI2[ST-5]
UGCUC851	ERR2204174	2011	Colombia	Poultry	Public	28	aadA1	qnrB19	dfrA1	blaCMY-2	tet(B)	-	-	-	-	-	-	-	IncI1,ColRNAI	IncI1[ST-12]
UGBAR422	ERR3437692	2011	Colombia	Poultry	New	28	-	qnrB19	dfrA1	blaSHV-129,blaTEM-1B-like	-	sul1	-	-	mph(B)	-	-	-	Col156,ColRNAI
UGBAR433	ERR3437693	2011	Colombia	Poultry	New	28	aadA1,strA,strB	qnrB19	dfrA1	-	tet(B)	-	-	-	-	-	-	-	IncHI2A,IncHI2,TrfA,ColRNAI	IncHI2[ST-5]
UGPAS676	ERR3437694	2011	Colombia	Poultry	New	28	aadA1,strA,strB	qnrB19	dfrA1	-	tet(B)	-	-	-	-	-	-	-	IncN,IncX1,ColRNAI	IncN[Unknown ST]
UGPAS669	ERR3437695	2011	Colombia	Poultry	New	28	aadA1,strA,strB	qnrB19	dfrA1	blaCMY-2	tet(B)	-	-	-	-	-	-	-	IncI1,Col8282,ColRNAI	IncI1[ST-12]
UGCAL758	ERR3437696	2011	Colombia	Poultry	New	28	aadA1,strA,strB	qnrB19	dfrA1	blaCMY-2	tet(B)	-	-	-	-	-	-	-	IncI1,Col8282,ColRNAI	IncI1[ST-12]
UGCAL799	ERR3437697	2011	Colombia	Poultry	New	28	aadA1,strA,strB	qnrB19	dfrA1	blaCMY-2	tet(B)	-	-	-	-	-	-	-	IncI1,Col8282,ColRNAI	IncI1[ST-12]
UGBUC816	ERR3437698	2011	Colombia	Poultry	New	28	aadA1,strA,strB	qnrB19	dfrA1	blaCMY-2	tet(B)	-	-	-	-	-	-	-	IncI1,ColRNAI	IncI1[ST-12]
UGMAN996	ERR3437699	2011	Colombia	Poultry	New	28	aadA1	qnrB19	dfrA1	-	tet(A),tet(B)	-	-	-	-	-	-	-	IncN,IncX1,ColRNAI	IncN[Unknown ST]
UGBOG1006	ERR3437700	2011	Colombia	Poultry	New	28	aadA1,strA,strB	qnrB19	dfrA1	-	tet(B)	-	-	-	-	-	-	-	IncX1,ColRNAI
UGBOG1025	ERR3437701	2011	Colombia	Poultry	New	28	aac(3)-IVa-like,aadA1,aph(4)-Ia	qnrB19	dfrA1	blaCMY-2	-	sul3	cmlA1-like	-	-	-	-	-	IncI1,Col8282,ColRNAI	IncI1[Unknown ST]
UGIBA1064	ERR3437702	2011	Colombia	Poultry	New	28	aadA1	qnrB19	dfrA1	-	-	-	-	-	-	-	-	-	ColRNAI
UGBUC1104	ERR3437703	2011	Colombia	Poultry	New	28	aadA1,strA,strB	qnrB19	dfrA1	blaCMY-2	tet(B)	-	-	-	-	-	-	-	IncI1,ColRNAI	IncI1[ST-12]
UGSIN1150	ERR3437704	2011	Colombia	Poultry	New	28	aadA1	qnrB19	dfrA1	blaCMY-2	-	-	-	-	-	-	-	-	IncI1,ColRNAI	IncI1[ST-12]
UGBAR1163	ERR3437705	2011	Colombia	Poultry	New	28	aadA1	qnrB19	dfrA1	blaCMY-2	-	-	-	-	-	-	-	-	IncI1,ColRNAI	IncI1[ST-12]
FCUN156CA	SRR2088763	2012	Colombia	Poultry	Public	28	aadA1	-	dfrA1	blaCMY-2	tet(A)	-	-	-	-	-	-	-	IncFIB(AP001918),IncI1,IncFIC(FII),ColpVC,ColRNAI	IncI1[ST-12],IncF[C1*:A-:B53]
FSAN236CA	SRR2088757	2012	Colombia	Poultry	Public	28	aadA1,strA,strB	qnrB19	dfrA1	blaCMY-2	-	sul2	-	-	-	-	-	-	IncHI2A,IncHI2,IncI1,TrfA,ColRNAI	IncHI2[ST-5],IncI1[ST-12]
FBOG7	ERR2204195	2012	Colombia	Poultry	Public	28	aadA1,strA,strB	qnrB19	dfrA1	blaCMY-2	tet(B)	-	-	-	-	-	-	-	IncHI2A,IncHI2,IncI1,TrfA,Col156,ColRNAI	IncI1[Unknown ST],IncHI2[ST-5]
FBOG8	ERR2204188	2012	Colombia	Poultry	Public	28	aadA1	qnrB19	dfrA1	blaCMY-2	-	-	-	-	-	-	-	-	IncI1,IncX1,ColpVC,ColRNAI	IncI1[ST-12]
UGBOG1280	ERR2204187	2012	Colombia	Poultry	Public	28	aadA1,strA,strB-like	qnrB19	dfrA1	blaCMY-2	tet(M)-like	-	cmlA1-like	-	-	-	-	-	IncI1,IncN,ColRNAI	IncN[Unknown ST],IncI1[Unknown ST]
UGBOG1246	ERR3437706	2012	Colombia	Poultry	New	28	aadA1,strA,strB	qnrB19	dfrA1	blaCMY-2	tet(B)	sul2	-	-	-	-	-	-	IncHI2A,IncHI2,IncI1,TrfA,ColRNAI	IncI1[ST-12],IncHI2[ST-5]
UGBOG1285	ERR3437707	2012	Colombia	Poultry	New	28	aadA1,strA,strB	qnrB19	dfrA1	-	tet(B)	sul2	-	-	-	-	-	-	IncHI2A,IncHI2,TrfA,ColRNAI	IncHI2[ST-5]
UGBOG1300	ERR3437708	2012	Colombia	Poultry	New	28	aadA1,strA,strB-like	qnrB19	dfrA1	blaCMY-2	-	-	cmlA1-like	-	-	-	-	-	IncI1,IncN,ColRNAI	IncI1[Unknown ST],IncN[Unknown ST]
B1BOG1340	ERR3437709	2012	Colombia	Poultry	New	28	aadA1,strA,strB	qnrB19	dfrA1	-	tet(B)	-	-	-	-	-	-	-	ColRNAI
B1SOA1364	ERR3437710	2012	Colombia	Poultry	New	28	aadA1,strA,strB-like	qnrB19	dfrA1	blaCMY-2	tet(M)-like	-	-	-	-	-	-	-	IncI1,IncN,ColRNAI	IncI1[Unknown ST],IncN[Unknown ST]
FBOG76	ERR3437711	2012	Colombia	Poultry	New	28	aadA1,strA,strB-like	qnrB19	dfrA1	blaCMY-2	tet(M)-like	-	cmlA1-like	-	-	-	-	-	IncI1,IncN,ColRNAI	IncN[Unknown ST],IncI1[Unknown ST]
FARM103	ERR3437712	2012	Colombia	Poultry	New	28	aadA1	qnrB19	dfrA1	blaCMY-2	-	-	-	-	-	-	-	-	IncI1,IncX1,ColpVC,ColRNAI	IncI1[ST-12]
FVIL228	ERR3437713	2012	Colombia	Poultry	New	28	aadA1,strA,strB	qnrB19	dfrA1	blaCMY-2	tet(B)	-	-	-	-	-	-	-	IncHI2,IncHI2A,IncI1,TrfA,ColpVC,ColRNAI	IncI1[ST-12],IncHI2[Unknown ST]
FVIL230	ERR3437714	2012	Colombia	Poultry	New	28	aadA1,strA,strB	qnrB19	dfrA1	blaCMY-2	tet(B)	-	floR-like	fosA-like	-	-	-	-	IncHI2,IncHI2A,IncFII(29),IncI1,TrfA,ColpVC,ColRNAI	IncI1[ST-12],IncF[F29:A-:B-],IncHI2[Unknown ST]
FCUN231	ERR3437715	2012	Colombia	Poultry	New	28	aadA1,strA,strB	qnrB19	dfrA1	blaCMY-2	tet(B)	-	-	-	-	-	-	-	IncHI2,IncHI2A,IncI1,TrfA,ColRNAI	IncI1[ST-12],IncHI2[Unknown ST]
FANT596	ERR2204191	2013	Colombia	Poultry	Public	28	aac(3)-IVa-like,aadA1,aph(4)-Ia	qnrB19	dfrA1	blaCMY-2,blaSHV-129,blaTEM-1B	-	-	-	-	mph(B)	-	-	-	IncI1,ColRNAI	IncI1[ST-12]
COR-09-001	ERR3437716	2009	Costa rica	Poultry	New	28	aadA1,strA-like,strB	qnrB19	dfrA1	-	-	-	-	-	-	-	-	-	IncHI2A,ColRNAI	IncHI2[Unknown ST]
COR-09-002	ERR3437717	2009	Costa rica	Poultry	New	28	aadA1	qnrB19	dfrA1	-	-	-	-	-	-	-	-	-	IncX1,ColRNAI
COR-09-003	ERR3437718	2009	Costa rica	Poultry	New	28	aadA1	qnrB19	dfrA1	-	-	-	-	-	-	-	-	-	ColRNAI
COR-09-004	ERR3437719	2009	Costa rica	Poultry	New	28	aadA1	qnrB19	dfrA1	-	-	-	-	-	-	-	-	-	ColRNAI
COR-09-005	ERR3437720	2009	Costa rica	Poultry	New	28	aadA1	qnrB19	dfrA1	-	-	-	-	-	-	-	-	-	ColRNAI
COR-09-006	ERR3437721	2009	Costa rica	Poultry	New	28	aadA1	qnrB19	dfrA1	-	-	-	-	-	-	-	-	-	IncX1,ColRNAI
COR-09-007	ERR3437722	2009	Costa rica	Poultry	New	28	aadA1	qnrB19	dfrA1	-	-	-	-	-	-	-	-	-	ColRNAI
COR-09-008	ERR3437723	2009	Costa rica	Poultry	New	28	aadA1	qnrB19	dfrA1	-	-	sul2	-	-	-	-	-	-	ColRNAI
COR-09-009	ERR3437724	2009	Costa rica	Poultry	New	28	aadA1	qnrB19	dfrA1	-	-	sul2	-	-	-	-	-	-	ColRNAI
COR-09-010	ERR3437725	2009	Costa rica	Poultry	New	28	aadA1	qnrB19	dfrA1	-	-	-	-	-	-	-	-	-	ColRNAI
COR-09-011	ERR3437726	2009	Costa rica	Poultry	New	28	aadA1	qnrB19	dfrA1	-	-	-	-	-	-	-	-	-	ColRNAI
COR-09-012	ERR3437727	2009	Costa rica	Poultry	New	28	aadA1	qnrB19	dfrA1	-	-	sul2	-	-	-	-	-	-	ColRNAI
COR-09-013	ERR3437728	2009	Costa rica	Poultry	New	28	aadA1,strA-like,strB	qnrB19	dfrA1	-	-	-	-	-	-	-	-	-	IncI1,ColRNAI	IncI1[Unknown ST]
COR-09-014	ERR3437729	2009	Costa rica	Poultry	New	28	aadA1,strA-like,strB	qnrB19	dfrA1	-	-	-	-	-	-	-	-	-	ColRNAI
COR-09-015	ERR3437730	2009	Costa rica	Poultry	New	28	aadA1,strA-like,strB	qnrB19	dfrA1	-	-	-	-	-	-	-	-	-	ColRNAI
COR-09-018	ERR3437733	2014	Costa rica	Swine	New	28	aadA1	qnrB19	dfrA1	-	-	-	-	-	-	-	-	-	IncHI2A,IncHI2,TrfA,ColpVC,ColRNAI	IncHI2[Unknown ST]
P059	ERR3437734	2012	Guatemala	Poultry	New	28	aadA1	qnrB19	dfrA1	-	-	-	-	-	-	-	-	-	IncX1,ColpVC,ColRNAI
P114	ERR3437736	2012	Guatemala	Poultry	New	28	aadA1	qnrB19	dfrA1	-	-	-	-	-	-	-	-	-	ColRNAI
P159	ERR3437737	2012	Guatemala	Poultry	New	28	aadA1	qnrB19	dfrA1	-	-	-	-	-	-	-	-	-	Col(MP18),ColpVC,ColRNAI
P172	ERR3437738	2012	Guatemala	Poultry	New	28	aadA1	qnrB19	dfrA1	-	-	-	-	-	-	-	-	-	IncX1,ColRNAI
NON-ST28
432-13	ERR3437759	2006	The Netherlands	Human	New	43	-	-	-	-	-	-	-	-	-	-	-	-	-
403-08	ERR3437756	2015	The Netherlands	Human	New	43	-	-	-	-	-	-	-	-	-	-	-	-	-
UGBOG30	ERR3437676	2010	Colombia	Poultry	New	11	-	-	-	-	-	-	-	-	-	-	-	-	IncFIB(S),IncFII(S),Col156	IncF[S1:A-:B22]
S1_11	ERR3437672	2009	Colombia	Poultry	New	15	-	-	-	blaCMY-2	tet(A)	sul2	-	-	-	-	-	-	IncI1,IncX1,IncA/C2,ColRNAI	IncI1[ST-12]
UGBOG29	ERR3437673	2010	Colombia	Poultry	New	15	-	-	-	blaCMY-2	tet(A)	sul2	-	-	-	-	-	-	IncI1,IncX1,IncA/C2,ColRNAI	IncI1[ST-12]
UGBOG76	ERR3437678	2010	Colombia	Poultry	New	22	-	-	-	-	-	-	-	-	-	-	-	-	-
COR-09-016	ERR3437731	2013	Costa rica	Human	New	88	-	-	-	-	-	-	-	-	-	-	-	-	-
COR-09-017	ERR3437732	2013	Costa rica	Reptile	New	88	-	-	-	-	-	-	-	-	-	-	-	-	-
P100	ERR3437735	2012	Guatemala	Poultry	New	64	-	qnrB19	-	-	tet(C)-like	-	-	-	-	-	-	-	ColE10,ColRNAI
a New genomes were sequenced during the present study
b Public genomes were downloaded from Enterobase (Last Accessed February 22, 2018)
c Randomly selected for sequencing in the present study
d - = No resistance genes found
e - = No plasmid replicons found

## Sheet: Appendix 1 Table 2
Appendix Table 2. Comparison of publicly available genomes of S. Paratyphi B var. Java in EnteroBase, ENA and NCBI databases		Genome availability c			Country of origin b,j			Year of isolation b,j			Source of isolation b,j			Serovar accompanying submission data b,j			In silico characterization of strains available in EnteroBase
BioSample	BioProject a,b	EnteroBase d,e,f,g,h	ENA i	NCBI i	EnteroBase	ENA	NCBI	EnteroBase	ENA	NCBI	EnteroBase: Niche|Type|Details k	ENA	NCBI	EnteroBase	ENA: Serovar|Serotype l	NCBI: Serovar|Serotype l	Predicted serovar	MLST	eBG
SAMEA103524418	PRJEB18998	X d,e,g	X	X	Ireland	Ireland	Ireland	2016	2016	2016	Human|Human|Homo sapiens; Food	Food	Homo sapiens	Java	Java|NA	Java|NA	Paratyphi B Var. Java	28	59
SAMEA104354181	PRJEB23082	X d,g		X	Denmark		Denmark	2015		2015	Poultry|Avian|Gallus gallus; poultry		NA	NA		NA|NA	Paratyphi B Var. Java	28	59
SAMEA104354182	PRJEB23082	X d,g		X	Denmark		Denmark	2015		2015	Poultry|Avian|Gallus gallus; poultry		NA	NA		NA|NA	Paratyphi B Var. Java	28	59
SAMEA104354183	PRJEB23082	X d,g		X	Denmark		Denmark	2015		2015	Poultry|Avian|Gallus gallus; poultry		NA	NA		NA|NA	Paratyphi B Var. Java	28	59
SAMEA104354184	PRJEB23082	X d,g		X	Denmark		Denmark	2015		2015	Poultry|Avian|Gallus gallus; poultry		NA	NA		NA|NA	Paratyphi B Var. Java	28	59
SAMEA104354185	PRJEB23082	X d,g		X	Denmark		Denmark	2015		2015	Poultry|Avian|Gallus gallus; poultry		NA	NA		NA|NA	Paratyphi B Var. Java	28	59
SAMEA104354186	PRJEB23082	X d,g		X	Denmark		Denmark	2015		2015	Poultry|Avian|Gallus gallus; poultry		NA	NA		NA|NA	Paratyphi B Var. Java	28	59
SAMEA104396008	PRJEB23094	X d,h	X		Germany	Germany		NA	2003		Food|NA|NA	food		Paratyphi B Var. D-Tartrate+	Paratyphi B var. d-tartrate+|NA		Paratyphi B Var. Java	28	59
SAMEA104396009	PRJEB23094	X d,h	X		Germany	Germany		NA	2006		Livestock|Bovine|NA	animal		Paratyphi B Var. D-Tartrate+	Paratyphi B var. d-tartrate+|NA		Paratyphi B Var. Java	28	59
SAMEA104396010	PRJEB23094	X d,h	X		Germany	Germany		NA	2007		Food|NA|NA	food		Paratyphi B Var. D-Tartrate+	Paratyphi B var. d-tartrate+|NA		Paratyphi B Var. Java	28	59
SAMEA104396011	PRJEB23094	X d,h	X		Germany	Germany		NA	2008		Livestock|Bovine|NA	animal		Paratyphi B Var. D-Tartrate+	Paratyphi B var. d-tartrate+|NA		Paratyphi B Var. Java	28	59
SAMEA104396012	PRJEB23094	X d,h	X		Germany	Germany		NA	2008		Food|NA|NA	food		Paratyphi B Var. D-Tartrate+	Paratyphi B var. d-tartrate+|NA		Paratyphi B Var. Java	28	59
SAMEA104396013	PRJEB23094	X d,h	X		Germany	Germany		NA	2008		Livestock|Bovine|NA	animal		Paratyphi B Var. D-Tartrate+	Paratyphi B var. d-tartrate+|NA		Paratyphi B Var. Java	28	59
SAMEA104396014	PRJEB23094	X d,h	X		Germany	Germany		NA	2008		Food|NA|NA	food		Paratyphi B Var. D-Tartrate+	Paratyphi B var. d-tartrate+|NA		Paratyphi B Var. Java	28	59
SAMEA104396015	PRJEB23094	X d,h	X		Germany	Germany		NA	2008		Food|NA|NA	food		Paratyphi B Var. D-Tartrate+	Paratyphi B var. d-tartrate+|NA		Paratyphi B Var. Java	28	59
SAMEA104396016	PRJEB23094	X d,h	X		Germany	Germany		NA	2009		Food|NA|NA	food		Paratyphi B Var. D-Tartrate+	Paratyphi B var. d-tartrate+|NA		Paratyphi B Var. Java	28	59
SAMEA104396017	PRJEB23094	X d,h	X		Germany	Germany		NA	2009		Food|NA|NA	food		Paratyphi B Var. D-Tartrate+	Paratyphi B var. d-tartrate+|NA		Paratyphi B Var. Java	28	59
SAMEA104396018	PRJEB23094	X d,h	X		Germany	Germany		NA	2009		Food|NA|NA	food		Paratyphi B Var. D-Tartrate+	Paratyphi B var. d-tartrate+|NA		Paratyphi B Var. Java	28	59
SAMEA104396019	PRJEB23094	X d,h	X		Germany	Germany		NA	2009		Food|NA|NA	food		Paratyphi B Var. D-Tartrate+	Paratyphi B var. d-tartrate+|NA		Paratyphi B Var. Java	28	59
SAMEA104396020	PRJEB23094	X d,h	X		Germany	Germany		NA	2009		Food|NA|NA	food		Paratyphi B Var. D-Tartrate+	Paratyphi B var. d-tartrate+|NA		Paratyphi B Var. Java	28	59
SAMEA104396021	PRJEB23094	X d,h	X		Germany	Germany		NA	2009		Food|NA|NA	food		Paratyphi B Var. D-Tartrate+	Paratyphi B var. d-tartrate+|NA		Paratyphi B Var. Java	28	59
SAMEA104396022	PRJEB23094	X d,h	X		Germany	Germany		NA	2010		Food|NA|NA	food		Paratyphi B Var. D-Tartrate+	Paratyphi B var. d-tartrate+|NA		Paratyphi B Var. Java	28	59
SAMEA104396023	PRJEB23094	X d,h	X		Germany	Germany		NA	2010		Food|NA|NA	food		Paratyphi B Var. D-Tartrate+	Paratyphi B var. d-tartrate+|NA		Paratyphi B Var. Java	28	59
SAMEA104396024	PRJEB23094	X d,h	X		Germany	Germany		NA	2010		NA|NA|NA	NA		Paratyphi B Var. D-Tartrate+	Paratyphi B var. d-tartrate+|NA		Paratyphi B Var. Java	28	59
SAMEA104396025	PRJEB23094	X d,h	X		Germany	Germany		NA	2010		Livestock|Bovine|NA	animal		Paratyphi B Var. D-Tartrate+	Paratyphi B var. d-tartrate+|NA		Paratyphi B Var. Java	28	59
SAMEA104396026	PRJEB23094	X d,h	X		Germany	Germany		NA	2010		Food|NA|NA	food		Paratyphi B Var. D-Tartrate+	Paratyphi B var. d-tartrate+|NA		Paratyphi B Var. Java	28	59
SAMEA104396027	PRJEB23094	X d,h	X		Germany	Germany		NA	2010		Environment|Soil/Dust|NA	environment		Paratyphi B Var. D-Tartrate+	Paratyphi B var. d-tartrate+|NA		Paratyphi B Var. Java	28	59
SAMEA104396028	PRJEB23094	X d,h	X		Germany	Germany		NA	2011		Food|NA|NA	food		Paratyphi B Var. D-Tartrate+	Paratyphi B var. d-tartrate+|NA		Paratyphi B Var. Java	28	59
SAMEA104396029	PRJEB23094	X d,h	X		Germany	Germany		NA	2011		Food|NA|NA	food		Paratyphi B Var. D-Tartrate+	Paratyphi B var. d-tartrate+|NA		Paratyphi B Var. Java	28	59
SAMEA104396030	PRJEB23094	X d,h	X		Germany	Germany		NA	2011		Environment|Soil/Dust|NA	environment		Paratyphi B Var. D-Tartrate+	Paratyphi B var. d-tartrate+|NA		Paratyphi B Var. Java	28	59
SAMEA104396031	PRJEB23094	X d,h	X		Germany	Germany		NA	2011		Environment|Soil/Dust|NA	environment		Paratyphi B Var. D-Tartrate+	Paratyphi B var. d-tartrate+|NA		Paratyphi B Var. Java	28	59
SAMEA104396032	PRJEB23094	X d,h	X		Germany	Germany		NA	2011		Environment|Soil/Dust|NA	environment		Paratyphi B Var. D-Tartrate+	Paratyphi B var. d-tartrate+|NA		Paratyphi B Var. Java	28	59
SAMEA104396033	PRJEB23094	X d,h	X		Germany	Germany		NA	2011		Livestock|Bovine|NA	animal		Paratyphi B Var. D-Tartrate+	Paratyphi B var. d-tartrate+|NA		Paratyphi B Var. Java	28	59
SAMEA104396034	PRJEB23094	X d,h	X		Germany	Germany		NA	2011		Livestock|Bovine|NA	animal		Paratyphi B Var. D-Tartrate+	Paratyphi B var. d-tartrate+|NA		Paratyphi B Var. Java	28	59
SAMEA104396035	PRJEB23094	X d,h	X		Germany	Germany		NA	2011		Food|NA|NA	food		Paratyphi B Var. D-Tartrate+	Paratyphi B var. d-tartrate+|NA		Paratyphi B Var. Java	28	59
SAMEA104396036	PRJEB23094	X d,h	X		Germany	Germany		NA	2012		Food|NA|NA	food		Paratyphi B Var. D-Tartrate+	Paratyphi B var. d-tartrate+|NA		Paratyphi B Var. Java	28	59
SAMEA104396037	PRJEB23094	X d,h	X		Germany	Germany		NA	2012		Food|NA|NA	food		Paratyphi B Var. D-Tartrate+	Paratyphi B var. d-tartrate+|NA		Paratyphi B Var. Java	28	59
SAMEA104396038	PRJEB23094	X d,h	X		Germany	Germany		NA	2012		Environment|Soil/Dust|NA	environment		Paratyphi B Var. D-Tartrate+	Paratyphi B var. d-tartrate+|NA		Paratyphi B Var. Java	28	59
SAMEA104396039	PRJEB23094	X d,h	X		Germany	Germany		NA	2012		Food|NA|NA	food		Paratyphi B Var. D-Tartrate+	Paratyphi B var. d-tartrate+|NA		Paratyphi B Var. Java	28	59
SAMEA104396040	PRJEB23094	X d,h	X		Germany	Germany		NA	2013		Environment|Soil/Dust|NA	environment		Paratyphi B Var. D-Tartrate+	Paratyphi B var. d-tartrate+|NA		Paratyphi B Var. Java	28	59
SAMEA104396041	PRJEB23094	X d,h	X		Germany	Germany		NA	2013		Livestock|Bovine|NA	animal		Paratyphi B Var. D-Tartrate+	Paratyphi B var. d-tartrate+|NA		Paratyphi B Var. Java	28	59
SAMEA104396042	PRJEB23094	X d,h	X		Germany	Germany		NA	2013		Food|NA|NA	food		Paratyphi B Var. D-Tartrate+	Paratyphi B var. d-tartrate+|NA		Paratyphi B Var. Java	28	59
SAMEA104396043	PRJEB23094	X d,h	X		Germany	Germany		NA	2013		Food|NA|NA	food		Paratyphi B Var. D-Tartrate+	Paratyphi B var. d-tartrate+|NA		Paratyphi B Var. Java	28	59
SAMEA104396044	PRJEB23094	X d,h	X		Germany	Germany		NA	2013		Environment|Soil/Dust|NA	environment		Paratyphi B Var. D-Tartrate+	Paratyphi B var. d-tartrate+|NA		Paratyphi B Var. Java	28	59
SAMEA104396045	PRJEB23094	X d,h	X		Germany	Germany		NA	2013		Environment|Soil/Dust|NA	environment		Paratyphi B Var. D-Tartrate+	Paratyphi B var. d-tartrate+|NA		Paratyphi B Var. Java	28	59
SAMEA104396046	PRJEB23094	X d,h	X		Germany	Germany		NA	2013		Food|NA|NA	food		Paratyphi B Var. D-Tartrate+	Paratyphi B var. d-tartrate+|NA		Paratyphi B Var. Java	28	59
SAMEA104396047	PRJEB23094	X d,h	X		Germany	Germany		NA	2013		Food|NA|NA	food		Paratyphi B Var. D-Tartrate+	Paratyphi B var. d-tartrate+|NA		Paratyphi B Var. Java	28	59
SAMEA104396048	PRJEB23094	X d,h	X		Germany	Germany		NA	2014		Livestock|Bovine|NA	animal		Paratyphi B Var. D-Tartrate+	Paratyphi B var. d-tartrate+|NA		Paratyphi B Var. Java	28	59
SAMEA104396049	PRJEB23094	X d,h	X		Germany	Germany		NA	2014		Livestock|Bovine|NA	animal		Paratyphi B Var. D-Tartrate+	Paratyphi B var. d-tartrate+|NA		Paratyphi B Var. Java	28	59
SAMEA104396050	PRJEB23094	X d,h	X		Germany	Germany		NA	2014		Livestock|Bovine|NA	animal		Paratyphi B Var. D-Tartrate+	Paratyphi B var. d-tartrate+|NA		Paratyphi B Var. Java	28	59
SAMEA104396051	PRJEB23094	X d,h	X		Germany	Germany		NA	2014		Livestock|Bovine|NA	animal		Paratyphi B Var. D-Tartrate+	Paratyphi B var. d-tartrate+|NA		Paratyphi B Var. Java	28	59
SAMEA104396052	PRJEB23094	X d,h	X		Germany	Germany		NA	2014		Food|NA|NA	food		Paratyphi B Var. D-Tartrate+	Paratyphi B var. d-tartrate+|NA		Paratyphi B Var. Java	28	59
SAMEA104396053	PRJEB23094	X d,h	X		Germany	Germany		NA	2014		Food|NA|NA	food		Paratyphi B Var. D-Tartrate+	Paratyphi B var. d-tartrate+|NA		Paratyphi B Var. Java	28	59
SAMEA104396054	PRJEB23094	X d,h	X		Germany	Germany		NA	2014		Food|NA|NA	food		Paratyphi B Var. D-Tartrate+	Paratyphi B var. d-tartrate+|NA		Paratyphi B Var. Java	28	59
SAMEA104396055	PRJEB23094	X d,h	X		Germany	Germany		NA	2014		Food|NA|NA	food		Paratyphi B Var. D-Tartrate+	Paratyphi B var. d-tartrate+|NA		Paratyphi B Var. Java	28	59
SAMEA104396056	PRJEB23094	X d,h	X		Germany	Germany		NA	2015		Food|NA|NA	food		Paratyphi B Var. D-Tartrate+	Paratyphi B var. d-tartrate+|NA		Paratyphi B Var. Java	28	59
SAMEA104396059	PRJEB23094	X d,h	X		Germany	Germany		NA	2015		Livestock|Bovine|NA	animal		Paratyphi B Var. D-Tartrate+	Paratyphi B var. d-tartrate+|NA		Paratyphi B Var. Java	28	59
SAMEA104396063	PRJEB23094	X d,h	X		Germany	Germany		NA	2007		Environment|Soil/Dust|NA	environment		Paratyphi B Var. D-Tartrate+	Paratyphi B var. d-tartrate+|NA		Paratyphi B Var. Java	28	59
SAMEA104396064	PRJEB23094	X d,h	X		Germany	Germany		NA	2008		Food|NA|NA	food		Paratyphi B Var. D-Tartrate+	Paratyphi B var. d-tartrate+|NA		Paratyphi B Var. Java	28	59
SAMEA104396065	PRJEB23094	X d,h	X		Germany	Germany		NA	2009		Food|NA|NA	food		Paratyphi B Var. D-Tartrate+	Paratyphi B var. d-tartrate+|NA		Paratyphi B Var. Java	28	59
SAMEA104396067	PRJEB23094	X d,h	X		Germany	Germany		NA	2010		Environment|Soil/Dust|NA	environment		Paratyphi B Var. D-Tartrate+	Paratyphi B var. d-tartrate+|NA		Paratyphi B Var. Java	28	59
SAMEA104396068	PRJEB23094	X d,h	X		Germany	Germany		NA	2010		Livestock|Bovine|NA	animal		Paratyphi B Var. D-Tartrate+	Paratyphi B var. d-tartrate+|NA		Paratyphi B Var. Java	28	59
SAMEA104396069	PRJEB23094	X d,h	X		Germany	Germany		NA	2011		Food|NA|NA	food		Paratyphi B Var. D-Tartrate+	Paratyphi B var. d-tartrate+|NA		Paratyphi B Var. Java	28	59
SAMEA104396070	PRJEB23094	X d,h	X		Germany	Germany		NA	2011		Livestock|Bovine|NA	animal		Paratyphi B Var. D-Tartrate+	Paratyphi B var. d-tartrate+|NA		Paratyphi B Var. Java	28	59
SAMEA104396071	PRJEB23094	X d,h	X		Germany	Germany		NA	2011		Food|NA|NA	food		Paratyphi B Var. D-Tartrate+	Paratyphi B var. d-tartrate+|NA		Paratyphi B Var. Java	28	59
SAMEA104396072	PRJEB23094	X d,h	X		Germany	Germany		NA	2012		Livestock|Bovine|NA	animal		Paratyphi B Var. D-Tartrate+	Paratyphi B var. d-tartrate+|NA		Paratyphi B Var. Java	28	59
SAMEA104396073	PRJEB23094	X d,h	X		Germany	Germany		NA	2012		Food|NA|NA	food		Paratyphi B Var. D-Tartrate+	Paratyphi B var. d-tartrate+|NA		Paratyphi B Var. Java	28	59
SAMEA104396074	PRJEB23094	X d,h	X		Germany	Germany		NA	2012		Food|NA|NA	food		Paratyphi B Var. D-Tartrate+	Paratyphi B var. d-tartrate+|NA		Paratyphi B Var. Java	28	59
SAMEA104396075	PRJEB23094	X d,h	X		Germany	Germany		NA	2012		Environment|Soil/Dust|NA	environment		Paratyphi B Var. D-Tartrate+	Paratyphi B var. d-tartrate+|NA		Paratyphi B Var. Java	28	59
SAMEA104396076	PRJEB23094	X d,h	X		Germany	Germany		NA	2012		Environment|Soil/Dust|NA	environment		Paratyphi B Var. D-Tartrate+	Paratyphi B var. d-tartrate+|NA		Paratyphi B Var. Java	28	59
SAMEA104396077	PRJEB23094	X d,h	X		Germany	Germany		NA	2012		Environment|Soil/Dust|NA	environment		Paratyphi B Var. D-Tartrate+	Paratyphi B var. d-tartrate+|NA		Paratyphi B Var. Java	28	59
SAMEA104396078	PRJEB23094	X d,h	X		Germany	Germany		NA	2012		Food|NA|NA	food		Paratyphi B Var. D-Tartrate+	Paratyphi B var. d-tartrate+|NA		Paratyphi B Var. Java	28	59
SAMEA104396079	PRJEB23094	X d,h	X		Germany	Germany		NA	2012		Food|NA|NA	food		Paratyphi B Var. D-Tartrate+	Paratyphi B var. d-tartrate+|NA		Paratyphi B Var. Java	28	59
SAMEA104396080	PRJEB23094	X d,h	X		Germany	Germany		NA	2012		Food|NA|NA	food		Paratyphi B Var. D-Tartrate+	Paratyphi B var. d-tartrate+|NA		Paratyphi B Var. Java	28	59
SAMEA104396081	PRJEB23094	X d,h	X		Germany	Germany		NA	2012		Food|NA|NA	food		Paratyphi B Var. D-Tartrate+	Paratyphi B var. d-tartrate+|NA		Paratyphi B Var. Java	28	59
SAMEA104396082	PRJEB23094	X d,h	X		Germany	Germany		NA	2012		Livestock|Bovine|NA	animal		Paratyphi B Var. D-Tartrate+	Paratyphi B var. d-tartrate+|NA		Paratyphi B Var. Java	28	59
SAMEA104396083	PRJEB23094	X d,h	X		Germany	Germany		NA	2012		Livestock|Bovine|NA	animal		Paratyphi B Var. D-Tartrate+	Paratyphi B var. d-tartrate+|NA		Paratyphi B Var. Java	28	59
SAMEA104396084	PRJEB23094	X d,h	X		Germany	Germany		NA	2012		Livestock|Bovine|NA	animal		Paratyphi B Var. D-Tartrate+	Paratyphi B var. d-tartrate+|NA		Paratyphi B Var. Java	28	59
SAMEA104396085	PRJEB23094	X d,h	X		Germany	Germany		NA	2012		NA|NA|NA	NA		Paratyphi B Var. D-Tartrate+	Paratyphi B var. d-tartrate+|NA		Paratyphi B Var. Java	28	59
SAMEA104396086	PRJEB23094	X d,h	X		Germany	Germany		NA	2012		Environment|Soil/Dust|NA	environment		Paratyphi B Var. D-Tartrate+	Paratyphi B var. d-tartrate+|NA		Paratyphi B Var. Java	28	59
SAMEA104396087	PRJEB23094	X d,h	X		Germany	Germany		NA	2012		Environment|Soil/Dust|NA	environment		Paratyphi B Var. D-Tartrate+	Paratyphi B var. d-tartrate+|NA		Paratyphi B Var. Java	28	59
SAMEA104396088	PRJEB23094	X d,h	X		Germany	Germany		NA	2012		Environment|Soil/Dust|NA	environment		Paratyphi B Var. D-Tartrate+	Paratyphi B var. d-tartrate+|NA		Paratyphi B Var. Java	28	59
SAMEA104396089	PRJEB23094	X d,h	X		Germany	Germany		NA	2012		Environment|Soil/Dust|NA	environment		Paratyphi B Var. D-Tartrate+	Paratyphi B var. d-tartrate+|NA		Paratyphi B Var. Java	28	59
SAMEA104396090	PRJEB23094	X d,h	X		Germany	Germany		NA	2012		Environment|Soil/Dust|NA	environment		Paratyphi B Var. D-Tartrate+	Paratyphi B var. d-tartrate+|NA		Paratyphi B Var. Java	28	59
SAMEA104396091	PRJEB23094	X d,h	X		Germany	Germany		NA	2012		Livestock|Bovine|NA	animal		Paratyphi B Var. D-Tartrate+	Paratyphi B var. d-tartrate+|NA		Paratyphi B Var. Java	28	59
SAMEA104396092	PRJEB23094	X d,h	X		Germany	Germany		NA	2012		Food|NA|NA	food		Paratyphi B Var. D-Tartrate+	Paratyphi B var. d-tartrate+|NA		Paratyphi B Var. Java	28	59
SAMEA104396093	PRJEB23094	X d,h	X		Germany	Germany		NA	2012		Food|NA|NA	food		Paratyphi B Var. D-Tartrate+	Paratyphi B var. d-tartrate+|NA		Paratyphi B Var. Java	28	59
SAMEA104396094	PRJEB23094	X d,h	X		Germany	Germany		NA	2012		Food|NA|NA	food		Paratyphi B Var. D-Tartrate+	Paratyphi B var. d-tartrate+|NA		Paratyphi B Var. Java	28	59
SAMEA104396095	PRJEB23094	X d,h	X		Germany	Germany		NA	2012		Environment|Soil/Dust|NA	environment		Paratyphi B Var. D-Tartrate+	Paratyphi B var. d-tartrate+|NA		Paratyphi B Var. Java	28	59
SAMEA104396096	PRJEB23094	X d,h	X		Germany	Germany		NA	2013		Livestock|Bovine|NA	animal		Paratyphi B Var. D-Tartrate+	Paratyphi B var. d-tartrate+|NA		Paratyphi B Var. Java	28	59
SAMEA104396097	PRJEB23094	X d,h	X		Germany	Germany		NA	2013		Food|NA|NA	food		Paratyphi B Var. D-Tartrate+	Paratyphi B var. d-tartrate+|NA		Paratyphi B Var. Java	28	59
SAMEA104396098	PRJEB23094	X d,h	X		Germany	Germany		NA	2013		Food|NA|NA	food		Paratyphi B Var. D-Tartrate+	Paratyphi B var. d-tartrate+|NA		Paratyphi B Var. Java	28	59
SAMEA104396099	PRJEB23094	X d,h	X		Germany	Germany		NA	2013		Food|NA|NA	food		Paratyphi B Var. D-Tartrate+	Paratyphi B var. d-tartrate+|NA		Paratyphi B Var. Java	28	59
SAMEA104396100	PRJEB23094	X d,h	X		Germany	Germany		NA	2013		Food|NA|NA	food		Paratyphi B Var. D-Tartrate+	Paratyphi B var. d-tartrate+|NA		Paratyphi B Var. Java	28	59
SAMEA104396101	PRJEB23094	X d,h	X		Germany	Germany		NA	2014		Food|NA|NA	food		Paratyphi B Var. D-Tartrate+	Paratyphi B var. d-tartrate+|NA		Paratyphi B Var. Java	28	59
SAMEA104396103	PRJEB23094	X d,h	X		Germany	Germany		NA	2016		Livestock|Bovine|NA	animal		Paratyphi B Var. D-Tartrate+	Paratyphi B var. d-tartrate+|NA		Paratyphi B Var. Java	28	59
SAMEA104396104	PRJEB23094	X d,h	X		Germany	Germany		NA	2016		Livestock|Bovine|NA	animal		Paratyphi B Var. D-Tartrate+	Paratyphi B var. d-tartrate+|NA		Paratyphi B Var. Java	28	59
SAMEA104396106	PRJEB23094	X d,h	X		Germany	Germany		NA	2016		Livestock|Bovine|NA	animal		Paratyphi B Var. D-Tartrate+	Paratyphi B var. d-tartrate+|NA		Paratyphi B Var. Java	28	59
SAMEA104399957	PRJEB23610	X d,g			Colombia			2008			Poultry|Air|Broiler farm			NA			Paratyphi B Var. Java	28	59
SAMEA104399958	PRJEB23610	X d,g			Colombia			2008			Poultry|Air|Broiler farm			NA			Paratyphi B Var. Java	28	59
SAMEA104399959	PRJEB23610	X d,g			Colombia			2008			Poultry|Air|Broiler farm			NA			Paratyphi B Var. Java	28	59
SAMEA104399962	PRJEB23610	X d,g			Colombia			2010			Poultry|Invertebrates|Broiler meat			NA			Paratyphi B Var. Java	28	59
SAMEA104399963	PRJEB23610	X d,g			Colombia			2010			Poultry|Invertebrates|Broiler meat			NA			Paratyphi B Var. Java	28	59
SAMEA104399967	PRJEB23610	X d,g			Colombia			2010			Poultry|Invertebrates|Broiler meat			NA			Paratyphi B Var. Java	28	59
SAMEA104399968	PRJEB23610	X d,g			Colombia			2010			Poultry|Invertebrates|Broiler meat			NA			Paratyphi B Var. Java	28	59
SAMEA104399969	PRJEB23610	X d,g			Colombia			2010			Poultry|Invertebrates|Broiler meat			NA			Paratyphi B Var. Java	28	59
SAMEA104399975	PRJEB23610	X d,g			Colombia			2011			Poultry|Invertebrates|Broiler meat			NA			Paratyphi B Var. Java	28	59
SAMEA104399978	PRJEB23610	X d,g			Colombia			2011			Poultry|Invertebrates|Broiler meat			NA			Paratyphi B Var. Java	28	59
SAMEA104399979	PRJEB23610	X d,g			Colombia			2011			Poultry|Invertebrates|Broiler meat			NA			Paratyphi B Var. Java	28	59
SAMEA104399980	PRJEB23610	X d,g			Colombia			2011			Poultry|Invertebrates|Broiler meat			NA			Paratyphi B Var. Java	28	59
SAMEA104399985	PRJEB23610	X d,g			Colombia			2011			Poultry|Invertebrates|Broiler meat			NA			Paratyphi B Var. Java	28	59
SAMEA104399988	PRJEB23610	X d,g			Colombia			2012			Poultry|Invertebrates|Broiler meat			NA			Paratyphi B Var. Java	28	59
SAMEA104399989	PRJEB23610	X d,g			Colombia			2012			Poultry|Avian|Broiler slaughterhouse			NA			Paratyphi B Var. Java	28	59
SAMEA104399992	PRJEB23610	X d,g			Colombia			2013			Poultry|Avian|Broiler slaughterhouse			NA			Paratyphi B Var. Java	28	59
SAMEA104399996	PRJEB23610	X d,g			Colombia			2012			Poultry|Avian|Broiler slaughterhouse			NA			Paratyphi B Var. Java	28	59
SAMEA1466415	PRJEB2856	X d,h			NA			NA			NA|NA|NA			Paratyphi B			Paratyphi B Var. Java	28	59
SAMEA1687839	PRJEB2770	X d,h			NA			NA			NA|NA|NA			Paratyphi B			Paratyphi B Var. Java	28	59
SAMEA2224114	PRJEB2856	X d,h			NA			NA			NA|NA|NA			Paratyphi B			Paratyphi B Var. Java	28	59
SAMEA2224115	PRJEB2856	X d,h			NA			NA			NA|NA|NA			Paratyphi B			Paratyphi B Var. Java	28	59
SAMEA2224116	PRJEB2856	X d,h			NA			NA			NA|NA|NA			Paratyphi B			Paratyphi B Var. Java	28	59
SAMEA2224117	PRJEB2856	X d,h			NA			NA			NA|NA|NA			Paratyphi B			Paratyphi B Var. Java	28	59
SAMEA2224118	PRJEB2856	X d,h			NA			NA			NA|NA|NA			Paratyphi B			Paratyphi B Var. Java	28	59
SAMEA2224119	PRJEB2856	X d,h			NA			NA			NA|NA|NA			Paratyphi B			Paratyphi B Var. Java	28	59
SAMEA2224120	PRJEB2856	X d,h			NA			NA			NA|NA|NA			Paratyphi B			Paratyphi B Var. Java	28	59
SAMEA2224121	PRJEB2856	X d,h			NA			NA			NA|NA|NA			Paratyphi B			Paratyphi B Var. Java	28	59
SAMEA2224122	PRJEB2856	X d,h			NA			NA			NA|NA|NA			Paratyphi B			Paratyphi B Var. Java	28	59
SAMEA2224123	PRJEB2856	X d,h			NA			NA			NA|NA|NA			Paratyphi B			Paratyphi B Var. Java	28	59
SAMEA2224124	PRJEB2856	X d,h			NA			NA			NA|NA|NA			Paratyphi B			Paratyphi B Var. Java	28	59
SAMEA2224127	PRJEB2856	X d,h			NA			NA			NA|NA|NA			Paratyphi B			Paratyphi B Var. Java	28	59
SAMEA2258626	PRJEB2856	X d,h			NA			NA			NA|NA|NA			Paratyphi B			Paratyphi B Var. Java	28	59
SAMEA2342567	PRJEB2289	X d,e,g		X	Germany		NA	2001		NA	NA|Human|NA		NA	Paratyphi B var Java		Paratyphi B|NA	Paratyphi B Var. Java	28	59
SAMEA26143918	PRJEB18587	X d			Germany			2008			Animal Feed|Avian|Poultry; imported food			Paratyphi			Paratyphi B Var. Java	28	59
SAMEA26144668	PRJEB18587	X d			Germany			2008			Animal Feed|Avian|Poultry; imported food			Paratyphi			Paratyphi B Var. Java	28	59
SAMEA26145418	PRJEB18587	X d			Germany			2008			Animal Feed|Avian|Poultry; imported food			Paratyphi			Paratyphi B Var. Java	28	59
SAMEA26146168	PRJEB18587	X d			Germany			2008			Animal Feed|Avian|Poultry; imported food			Ii [1],4,[5],12,[27]:B:[E,N,X] Or Schleissheim			Paratyphi B Var. Java	28	59
SAMEA26147668	PRJEB18587	X d			Germany			2010			Animal Feed|Avian|Poultry; imported food			Paratyphi			Paratyphi B Var. Java	28	59
SAMEA26148418	PRJEB18587	X d	X	X	Germany	Germany	NA	2011	2011	2011	Animal Feed|Avian|Poultry; imported food	imported food	NA	Paratyphi	Paratyphi B|NA	NA|NA	Paratyphi B Var. Java	28	59
SAMEA26149168	PRJEB18587	X d	X	X	Germany	Germany	NA	2011	2011	2011	Animal Feed|Avian|Poultry; imported food	imported food	NA	Ii [1],4,[5],12,[27]:B:[E,N,X] Or Schleissheim	II [1],4,[5],12,[27]:b:[e,n,x] or Schleissheim (Schleissheim is extremely rare)|NA	NA|NA	Paratyphi B Var. Java	28	59
SAMEA26149918	PRJEB18587	X d			Germany			2011			Food|Avian|Poultry; imported food			Paratyphi B			Paratyphi B Var. Java	28	59
SAMEA26150668	PRJEB18587	X d,g	X	X	Germany	Germany	NA	2011	2011	2011	Food|Avian|Poultry; imported food	imported food	NA	Paratyphi B	Paratyphi B|NA	NA|NA	Paratyphi B Var. Java	28	59
SAMEA26151418	PRJEB18587	X d,g	X	X	Germany	Germany	NA	2013	2013	2013	Food|Avian|Poultry; imported food	imported food	NA	Paratyphi B	Paratyphi B|NA	NA|NA	Paratyphi B Var. Java	28	59
SAMEA26152168	PRJEB18587	X d,g	X	X	Germany	Germany	NA	2013	NA	2013	Food|NA|imported food	imported food	NA	Paratyphi B	Paratyphi B|NA	NA|NA	Paratyphi B Var. Java	28	59
SAMEA26753668	PRJEB18618	X d,g			Belgium			2014			NA|NA|NA			Infantis			Paratyphi B Var. Java	28	59
SAMEA26754418	PRJEB18618	X d,g			Belgium			2014			NA|NA|NA			NA			Paratyphi B Var. Java	28	59
SAMEA26757418	PRJEB18618	X d,g			Belgium			2014			NA|NA|NA			Paratyphi A			Paratyphi B Var. Java	28	59
SAMEA26758168	PRJEB18618	X d,g			Belgium			2014			NA|NA|NA			Paratyphi A			Paratyphi B Var. Java	28	59
SAMEA26758918	PRJEB18618	X d,g			Belgium			2014			NA|NA|NA			Paratyphi A			Paratyphi B Var. Java	28	59
SAMEA4895855	PRJEB28619	X d	X	X	Netherlands	Netherlands	Netherlands	2007	2007	2007	Poultry|Avian|Broiler chicken; Food	Food	Broiler chicken	Paratyphi B	NA|NA	NA|NA	Paratyphi B Var. Java	28	59
SAMEA5395505	PRJEB31547	X d			Colombia			2008			Poultry|Air|Broiler (Farm)			NA			Paratyphi B Var. Java	28	59
SAMEA5395506	PRJEB31547	X d			Colombia			2008			Poultry|Air|Broiler (Farm)			NA			Paratyphi B Var. Java	28	59
SAMEA5395507	PRJEB31547	X d			Colombia			2008			Poultry|Air|Broiler (Farm)			NA			Paratyphi B Var. Java	28	59
SAMEA5395508	PRJEB31547	X d			Colombia			2009			Poultry|Air|Broiler (Retail)			NA			Paratyphi B Var. Java	28	59
SAMEA5395509	PRJEB31547	X d			Colombia			2009			Poultry|Air|Broiler (Retail)			NA			Paratyphi B Var. Java	28	59
SAMEA5395510	PRJEB31547	X d			Colombia			2009			Poultry|Air|Broiler (Retail)			NA			Paratyphi B Var. Java	28	59
SAMEA5395513	PRJEB31547	X d			Colombia			2010			Poultry|Air|Broiler (Retail)			NA			Paratyphi B Var. Java	28	59
SAMEA5395515	PRJEB31547	X d			Colombia			2010			Poultry|Air|Broiler (Retail)			NA			Paratyphi B Var. Java	28	59
SAMEA5395517	PRJEB31547	X d			Colombia			2010			Poultry|Air|Broiler (Retail)			NA			Paratyphi B Var. Java	28	59
SAMEA5395518	PRJEB31547	X d			Colombia			2010			Poultry|Air|Broiler (Retail)			NA			Paratyphi B Var. Java	28	59
SAMEA5395519	PRJEB31547	X d			Colombia			2010			Poultry|Air|Broiler (Retail)			NA			Paratyphi B Var. Java	28	59
SAMEA5395520	PRJEB31547	X d			Colombia			2010			Poultry|Air|Broiler (Retail)			NA			Paratyphi B Var. Java	28	59
SAMEA5395521	PRJEB31547	X d			Colombia			2010			Poultry|Air|Broiler (Retail)			NA			Paratyphi B Var. Java	28	59
SAMEA5395522	PRJEB31547	X d			Colombia			2010			Poultry|Air|Broiler (Retail)			NA			Paratyphi B Var. Java	28	59
SAMEA5395523	PRJEB31547	X d			Colombia			2010			Poultry|Air|Broiler (Retail)			NA			Paratyphi B Var. Java	28	59
SAMEA5395524	PRJEB31547	X d			Colombia			2010			Poultry|Air|Broiler (Retail)			NA			Paratyphi B Var. Java	28	59
SAMEA5395525	PRJEB31547	X d			Colombia			2010			Poultry|Air|Broiler (Retail)			NA			Paratyphi B Var. Java	28	59
SAMEA5395526	PRJEB31547	X d			Colombia			2010			Poultry|Air|Broiler (Retail)			NA			Paratyphi B Var. Java	28	59
SAMEA5395527	PRJEB31547	X d			Colombia			2010			Poultry|Air|Broiler (Retail)			NA			Paratyphi B Var. Java	28	59
SAMEA5395528	PRJEB31547	X d			Colombia			2010			Poultry|Air|Broiler (Retail)			NA			Paratyphi B Var. Java	28	59
SAMEA5395529	PRJEB31547	X d			Colombia			2010			Poultry|Air|Broiler (Retail)			NA			Paratyphi B Var. Java	28	59
SAMEA5395530	PRJEB31547	X d			Colombia			2011			Poultry|Air|Broiler (Retail)			NA			Paratyphi B Var. Java	28	59
SAMEA5395531	PRJEB31547	X d			Colombia			2011			Poultry|Air|Broiler (Retail)			NA			Paratyphi B Var. Java	28	59
SAMEA5395532	PRJEB31547	X d			Colombia			2011			Poultry|Air|Broiler (Retail)			NA			Paratyphi B Var. Java	28	59
SAMEA5395533	PRJEB31547	X d			Colombia			2011			Poultry|Air|Broiler (Retail)			NA			Paratyphi B Var. Java	28	59
SAMEA5395535	PRJEB31547	X d			Colombia			2011			Poultry|Air|Broiler (Retail)			NA			Paratyphi B Var. Java	28	59
SAMEA5395536	PRJEB31547	X d			Colombia			2011			Poultry|Air|Broiler (Retail)			NA			Paratyphi B Var. Java	28	59
SAMEA5395537	PRJEB31547	X d			Colombia			2011			Poultry|Air|Broiler (Retail)			NA			Paratyphi B Var. Java	28	59
SAMEA5395538	PRJEB31547	X d			Colombia			2011			Poultry|Air|Broiler (Retail)			NA			Paratyphi B Var. Java	28	59
SAMEA5395539	PRJEB31547	X d			Colombia			2011			Poultry|Air|Broiler (Retail)			NA			Paratyphi B Var. Java	28	59
SAMEA5395540	PRJEB31547	X d			Colombia			2011			Poultry|Air|Broiler (Retail)			NA			Paratyphi B Var. Java	28	59
SAMEA5395541	PRJEB31547	X d			Colombia			2011			Poultry|Air|Broiler (Retail)			NA			Paratyphi B Var. Java	28	59
SAMEA5395542	PRJEB31547	X d			Colombia			2011			Poultry|Air|Broiler (Retail)			NA			Paratyphi B Var. Java	28	59
SAMEA5395543	PRJEB31547	X d			Colombia			2011			Poultry|Air|Broiler (Retail)			NA			Paratyphi B Var. Java	28	59
SAMEA5395544	PRJEB31547	X d			Colombia			2012			Poultry|Air|Broiler (Retail)			NA			Paratyphi B Var. Java	28	59
SAMEA5395545	PRJEB31547	X d			Colombia			2012			Poultry|Air|Broiler (Retail)			NA			Paratyphi B Var. Java	28	59
SAMEA5395546	PRJEB31547	X d			Colombia			2012			Poultry|Air|Broiler (Retail)			NA			Paratyphi B Var. Java	28	59
SAMEA5395547	PRJEB31547	X d			Colombia			2012			Poultry|Air|Broiler (Retail)			NA			Paratyphi B Var. Java	28	59
SAMEA5395549	PRJEB31547	X d			Colombia			2012			Poultry|Air|Broiler (Slaughter)			NA			Paratyphi B Var. Java	28	59
SAMEA5395550	PRJEB31547	X d			Colombia			2012			Poultry|Air|Broiler (Slaughter)			NA			Paratyphi B Var. Java	28	59
SAMEA5395551	PRJEB31547	X d			Colombia			2012			Poultry|Air|Broiler (Slaughter)			NA			Paratyphi B Var. Java	28	59
SAMEA5395552	PRJEB31547	X d			Colombia			2012			Poultry|Air|Broiler (Slaughter)			NA			Paratyphi B Var. Java	28	59
SAMEA5395553	PRJEB31547	X d			Colombia			2012			Poultry|Air|Broiler (Slaughter)			NA			Paratyphi B Var. Java	28	59
SAMEA5395554	PRJEB31547	X d			Costa Rica			2009			Poultry|Air|Broiler (Slaughter)			NA			Paratyphi B Var. Java	28	59
SAMEA5395556	PRJEB31547	X d			Costa Rica			2009			Poultry|Air|Broiler (Slaughter)			NA			Paratyphi B Var. Java	28	59
SAMEA5395557	PRJEB31547	X d			Costa Rica			2009			Poultry|Air|Broiler (Slaughter)			NA			Paratyphi B Var. Java	28	59
SAMEA5395558	PRJEB31547	X d			Costa Rica			2009			Poultry|Air|Broiler (Slaughter)			NA			Paratyphi B Var. Java	28	59
SAMEA5395559	PRJEB31547	X d			Costa Rica			2009			Poultry|Air|Broiler (Slaughter)			NA			Paratyphi B Var. Java	28	59
SAMEA5395560	PRJEB31547	X d			Costa Rica			2009			Poultry|Air|Broiler (Slaughter)			NA			Paratyphi B Var. Java	28	59
SAMEA5395561	PRJEB31547	X d			Costa Rica			2009			Poultry|Air|Broiler (Slaughter)			NA			Paratyphi B Var. Java	28	59
SAMEA5395562	PRJEB31547	X d			Costa Rica			2009			Poultry|Air|Broiler (Slaughter)			NA			Paratyphi B Var. Java	28	59
SAMEA5395563	PRJEB31547	X d			Costa Rica			2009			Poultry|Air|Broiler (Slaughter)			NA			Paratyphi B Var. Java	28	59
SAMEA5395564	PRJEB31547	X d			Costa Rica			2009			Poultry|Air|Broiler (Slaughter)			NA			Paratyphi B Var. Java	28	59
SAMEA5395565	PRJEB31547	X d			Costa Rica			2009			Poultry|Air|Broiler (Slaughter)			NA			Paratyphi B Var. Java	28	59
SAMEA5395566	PRJEB31547	X d			Costa Rica			2009			Poultry|Air|Broiler (Slaughter)			NA			Paratyphi B Var. Java	28	59
SAMEA5395567	PRJEB31547	X d			Costa Rica			2009			Poultry|Air|Broiler (Slaughter)			NA			Paratyphi B Var. Java	28	59
SAMEA5395568	PRJEB31547	X d			Costa Rica			2009			Poultry|Air|Broiler (Slaughter)			NA			Paratyphi B Var. Java	28	59
SAMEA5395571	PRJEB31547	X d			Costa Rica			2014			Livestock|Swine|Pig (Slaughter)			NA			Paratyphi B Var. Java	28	59
SAMEA5395572	PRJEB31547	X d			Guatemala			2012			Poultry|Air|Broiler (Retail)			NA			Paratyphi B Var. Java	28	59
SAMEA5395574	PRJEB31547	X d			Guatemala			2012			Poultry|Air|Broiler (Retail)			NA			Paratyphi B Var. Java	28	59
SAMEA5395575	PRJEB31547	X d			Guatemala			2012			Poultry|Air|Broiler (Retail)			NA			Paratyphi B Var. Java	28	59
SAMEA5395576	PRJEB31547	X d			Guatemala			2012			Poultry|Air|Broiler (Retail)			NA			Paratyphi B Var. Java	28	59
SAMEA5395577	PRJEB31547	X d			Netherlands			2000			Poultry|Air|Broiler (Farm)			NA			Paratyphi B Var. Java	28	59
SAMEA5395578	PRJEB31547	X d			Netherlands			2001			Poultry|Air|Broiler (Farm)			NA			Paratyphi B Var. Java	28	59
SAMEA5395579	PRJEB31547	X d			Netherlands			2002			Poultry|Air|Broiler (Farm)			NA			Paratyphi B Var. Java	28	59
SAMEA5395580	PRJEB31547	X d			Netherlands			2003			Poultry|Air|Broiler (Farm)			NA			Paratyphi B Var. Java	28	59
SAMEA5395581	PRJEB31547	X d			Netherlands			2004			Poultry|Air|Broiler (Farm)			NA			Paratyphi B Var. Java	28	59
SAMEA5395582	PRJEB31547	X d			Netherlands			2005			Poultry|Air|Broiler (Farm)			NA			Paratyphi B Var. Java	28	59
SAMEA5395583	PRJEB31547	X d			Netherlands			2006			Poultry|Air|Broiler (Farm)			NA			Paratyphi B Var. Java	28	59
SAMEA5395584	PRJEB31547	X d			Netherlands			2007			Poultry|Air|Broiler (Farm)			NA			Paratyphi B Var. Java	28	59
SAMEA5395585	PRJEB31547	X d			Netherlands			2008			Poultry|Air|Broiler (Farm)			NA			Paratyphi B Var. Java	28	59
SAMEA5395586	PRJEB31547	X d			Netherlands			2009			Feed|Air|Fish (Food product)			NA			Paratyphi B Var. Java	28	59
SAMEA5395587	PRJEB31547	X d			Netherlands			2009			Poultry|Air|Broiler (Farm)			NA			Paratyphi B Var. Java	28	59
SAMEA5395588	PRJEB31547	X d			Netherlands			2010			Poultry|Air|Broiler (Farm)			NA			Paratyphi B Var. Java	28	59
SAMEA5395589	PRJEB31547	X d			Netherlands			2011			Poultry|Air|Broiler (Farm)			NA			Paratyphi B Var. Java	28	59
SAMEA5395590	PRJEB31547	X d			Netherlands			2012			Poultry|Air|Broiler (Farm)			NA			Paratyphi B Var. Java	28	59
SAMEA5395591	PRJEB31547	X d			Netherlands			2013			Poultry|Air|Broiler (Farm)			NA			Paratyphi B Var. Java	28	59
SAMEA5395592	PRJEB31547	X d			Netherlands			2014			Poultry|Air|Broiler (Farm)			NA			Paratyphi B Var. Java	28	59
SAMEA5395593	PRJEB31547	X d			Netherlands			2015			Poultry|Air|Broiler (Farm)			NA			Paratyphi B Var. Java	28	59
SAMEA5395595	PRJEB31547	X d			Netherlands			2015			Poultry|Avian|Turkey			NA			Paratyphi B Var. Java	28	59
SAMEA5395596	PRJEB31547	X d			Netherlands			2016			Poultry|Air|Broiler (Food product)			NA			Paratyphi B Var. Java	28	59
SAMEA5737701	PRJEB31846	X d			Germany			2012			Food|NA|NA			Paratyphi B			Paratyphi B Var. Java	28	59
SAMEA5755676	PRJEB31547	X d			Saudi Arabia			1987			Human|Human|NA			NA			Paratyphi B Var. Java	28	59
SAMEA5755677	PRJEB31547	X d			Austria			1988			Poultry|Air|Turkey imported from Israel			NA			Paratyphi B Var. Java	28	59
SAMEA5755678	PRJEB31547	X d			Saudi Arabia			1992			Human|Human|NA			NA			Paratyphi B Var. Java	28	59
SAMEA5882648	PRJEB31846	X d	X		Germany	Germany		2018	2018		Livestock|Avian|livestock	livestock		Paratyphi B	Paratyphi B|NA		Paratyphi B Var. Java	28	59
SAMEA6057424	PRJEB31846	X d,e	X	X	Germany	Germany	Germany	2012	2012	2012	NA|Other Mammal|NA	animal	animal	Paratyphi B Var. Java	Paratyphi B var. Java|NA	Paratyphi B var. Java|NA	Paratyphi B Var. Java	28	59
SAMEA6057434	PRJEB31846	X d,e	X	X	Germany	Germany	Germany	2010	2010	2010	NA|Other Mammal|NA	animal	animal	Paratyphi B Var. Java	Paratyphi B var. Java|NA	Paratyphi B var. Java|NA	Paratyphi B Var. Java	28	59
SAMEA6057459	PRJEB31846	X d,e	X	X	Germany	Germany	Germany	2007	2007	2007	Food|NA|NA	food	food	Paratyphi B Var. Java	Paratyphi B var. Java|NA	Paratyphi B var. Java|NA	Paratyphi B Var. Java	28	59
SAMEA6057477	PRJEB31846	X d,e	X	X	Germany	Germany	Germany	2012	2012	2012	Food|NA|NA	food	food	Paratyphi B Var. Java	Paratyphi B var. Java|NA	Paratyphi B var. Java|NA	Paratyphi B Var. Java	28	59
SAMEA6057499	PRJEB31846	X d,e	X	X	Germany	Germany	Germany	2011	2011	2011	NA|Other Mammal|NA	animal	animal	Paratyphi B Var. Java	Paratyphi B var. Java|NA	Paratyphi B var. Java|NA	Paratyphi B Var. Java	28	59
SAMEA6057502	PRJEB31846	X d,e	X	X	Germany	Germany	Germany	2010	2010	2010	Food|NA|NA	food	food	Paratyphi B Var. Java	Paratyphi B var. Java|NA	Paratyphi B var. Java|NA	Paratyphi B Var. Java	28	59
SAMEA6057506	PRJEB31846	X d,e	X	X	Germany	Germany	Germany	2009	2009	2009	Food|NA|NA	food	food	Paratyphi B Var. Java	Paratyphi B var. Java|NA	Paratyphi B var. Java|NA	Paratyphi B Var. Java	28	59
SAMEA6057509	PRJEB31846	X d,e	X	X	Germany	Germany	Germany	2009	2009	2009	Food|NA|NA	food	food	Paratyphi B Var. Java	Paratyphi B var. Java|NA	Paratyphi B var. Java|NA	Paratyphi B Var. Java	28	59
SAMEA6057514	PRJEB31846	X d,e	X	X	Germany	Germany	Germany	2011	2011	2011	Food|NA|NA	food	food	Paratyphi B Var. Java	Paratyphi B var. Java|NA	Paratyphi B var. Java|NA	Paratyphi B Var. Java	28	59
SAMEA6057515	PRJEB31846	X d,e	X	X	Germany	Germany	Germany	2005	2005	2005	Food|NA|NA	food	food	Paratyphi B Var. Java	Paratyphi B var. Java|NA	Paratyphi B var. Java|NA	Paratyphi B Var. Java	28	59
SAMEA6057522	PRJEB31846	X d,e	X	X	Germany	Germany	Germany	2007	2007	2007	Food|NA|NA	food	food	Paratyphi B Var. Java	Paratyphi B var. Java|NA	Paratyphi B var. Java|NA	Paratyphi B Var. Java	28	59
SAMEA6057539	PRJEB31846	X d,e	X	X	Germany	Germany	Germany	2009	2009	2009	Food|NA|NA	food	food	Paratyphi B Var. Java	Paratyphi B var. Java|NA	Paratyphi B var. Java|NA	Paratyphi B Var. Java	28	59
SAMEA6057540	PRJEB31846	X d,e	X	X	Germany	Germany	Germany	2003	2003	2003	NA|Other Mammal|NA	animal	animal	Paratyphi B Var. Java	Paratyphi B var. Java|NA	Paratyphi B var. Java|NA	Paratyphi B Var. Java	28	59
SAMEA6057547	PRJEB31846	X d,e	X	X	Germany	Germany	Germany	2009	2009	2009	Food|NA|NA	food	food	Paratyphi B Var. Java	Paratyphi B var. Java|NA	Paratyphi B var. Java|NA	Paratyphi B Var. Java	28	59
SAMEA6057555	PRJEB31846	X d,e	X	X	Germany	Germany	Germany	2009	2009	2009	Food|NA|NA	food	food	Paratyphi B Var. Java	Paratyphi B var. Java|NA	Paratyphi B var. Java|NA	Paratyphi B Var. Java	28	59
SAMEA6057563	PRJEB31846	X d,e	X	X	Germany	Germany	Germany	2013	2013	2013	Food|NA|NA	food	food	Paratyphi B Var. Java	Paratyphi B var. Java|NA	Paratyphi B var. Java|NA	Paratyphi B Var. Java	28	59
SAMEA6057566	PRJEB31846	X d,e	X	X	Germany	Germany	Germany	2010	2010	2010	Food|NA|NA	food	food	Paratyphi B Var. Java	Paratyphi B var. Java|NA	Paratyphi B var. Java|NA	Paratyphi B Var. Java	28	59
SAMEA6057583	PRJEB31846	X d,e	X	X	Germany	Germany	Germany	2009	2009	2009	Food|NA|NA	food	food	Paratyphi B Var. Java	Paratyphi B var. Java|NA	Paratyphi B var. Java|NA	Paratyphi B Var. Java	28	59
SAMEA6057651	PRJEB31846	X d,e	X	X	Germany	Germany	Germany	2014	2014	2014	NA|Other Mammal|NA	animal	animal	Paratyphi B Var. Java	Paratyphi B var. Java|NA	Paratyphi B var. Java|NA	Paratyphi B Var. Java	28	59
SAMEA6057652	PRJEB31846	X d,e	X	X	Germany	Germany	Germany	2009	2009	2009	Food|NA|NA	food	food	Paratyphi B Var. Java	Paratyphi B var. Java|NA	Paratyphi B var. Java|NA	Paratyphi B Var. Java	28	59
SAMEA6057689	PRJEB31846	X d,e	X	X	Germany	Germany	Germany	2013	2013	2013	NA|NA|NA	NA	unknown	Paratyphi B Var. Java	Paratyphi B var. Java|NA	Paratyphi B var. Java|NA	Paratyphi B Var. Java	28	59
SAMEA6057701	PRJEB31846	X d,e	X	X	Germany	Germany	Germany	2018	2018	2018	Food|NA|NA	food	food	Paratyphi B Var. Java	Paratyphi B var. Java|NA	Paratyphi B var. Java|NA	Paratyphi B Var. Java	28	59
SAMEA6057729	PRJEB31846	X d,e	X	X	Germany	Germany	Germany	2009	2009	2009	Food|NA|NA	food	food	Paratyphi B Var. Java	Paratyphi B var. Java|NA	Paratyphi B var. Java|NA	Paratyphi B Var. Java	28	59
SAMEA6057734	PRJEB31846	X d,e	X	X	Germany	Germany	Germany	2015	2015	2015	Food|NA|NA	food	food	Paratyphi B Var. Java	Paratyphi B var. Java|NA	Paratyphi B var. Java|NA	Paratyphi B Var. Java	28	59
SAMEA6057781	PRJEB31846	X d,e	X	X	Germany	Germany	Germany	2018	2018	2018	NA|Other Mammal|NA	animal	animal	Paratyphi B Var. Java	Paratyphi B var. Java|NA	Paratyphi B var. Java|NA	Paratyphi B Var. Java	28	59
SAMEA6057807	PRJEB31846	X d,e	X	X	Germany	Germany	Germany	2017	2017	2017	NA|Other Mammal|NA	animal	animal	Paratyphi B Var. Java	Paratyphi B var. Java|NA	Paratyphi B var. Java|NA	Paratyphi B Var. Java	28	59
SAMEA6057812	PRJEB31846	X d,e	X	X	Germany	Germany	Germany	2008	2008	2008	Food|NA|NA	food	food	Paratyphi B Var. Java	Paratyphi B var. Java|NA	Paratyphi B var. Java|NA	Paratyphi B Var. Java	28	59
SAMEA6057890	PRJEB31846	X d,e	X	X	Germany	Germany	Germany	2013	2013	2013	Food|NA|NA	food	food	Paratyphi B Var. Java	Paratyphi B var. Java|NA	Paratyphi B var. Java|NA	Paratyphi B Var. Java	28	59
SAMEA6058016	PRJEB31846	X d,e	X	X	Germany	Germany	Germany	2018	2018	2018	Environment|NA|NA	environment	environment	Paratyphi B Var. Java	Paratyphi B var. Java|NA	Paratyphi B var. Java|NA	Paratyphi B Var. Java	28	59
SAMEA6058076	PRJEB31846	X d,e	X	X	Germany	Germany	Germany	2009	2009	2009	NA|Other Mammal|NA	animal	animal	Paratyphi B Var. Java	Paratyphi B var. Java|NA	Paratyphi B var. Java|NA	Paratyphi B Var. Java	28	59
SAMEA6058081	PRJEB31846	X d,e	X	X	Germany	Germany	Germany	2018	2018	2018	Food|NA|NA	food	food	Paratyphi B Var. Java	Paratyphi B var. Java|NA	Paratyphi B var. Java|NA	Paratyphi B Var. Java	28	59
SAMEA6058101	PRJEB31846	X d,e	X	X	Germany	Germany	Germany	2018	2018	2018	NA|Other Mammal|NA	animal	animal	Paratyphi B Var. Java	Paratyphi B var. Java|NA	Paratyphi B var. Java|NA	Paratyphi B Var. Java	28	59
SAMEA6058110	PRJEB31846	X d,e	X	X	Germany	Germany	Germany	2008	2008	2008	Food|NA|NA	food	food	Paratyphi B Var. Java	Paratyphi B var. Java|NA	Paratyphi B var. Java|NA	Paratyphi B Var. Java	28	59
SAMEA6058148	PRJEB31846	X d,e	X	X	Germany	Germany	Germany	2018	2018	2018	NA|Other Mammal|NA	animal	animal	Paratyphi B Var. Java	Paratyphi B var. Java|NA	Paratyphi B var. Java|NA	Paratyphi B Var. Java	28	59
SAMEA6058178	PRJEB31846	X d,e	X	X	Germany	Germany	Germany	2018	2018	2018	Environment|NA|NA	environment	environment	Paratyphi B Var. Java	Paratyphi B var. Java|NA	Paratyphi B var. Java|NA	Paratyphi B Var. Java	28	59
SAMEA6058190	PRJEB31846	X d,e	X	X	Germany	Germany	Germany	2018	2018	2018	NA|Other Mammal|NA	animal	animal	Paratyphi B Var. Java	Paratyphi B var. Java|NA	Paratyphi B var. Java|NA	Paratyphi B Var. Java	28	59
SAMEA6058201	PRJEB31846	X d,e	X	X	Germany	Germany	Germany	2012	2012	2012	Food|NA|NA	food	food	Paratyphi B Var. Java	Paratyphi B var. Java|NA	Paratyphi B var. Java|NA	Paratyphi B Var. Java	28	59
SAMEA6058206	PRJEB31846	X d,e	X	X	Germany	Germany	Germany	2018	2018	2018	Food|NA|NA	food	food	Paratyphi B Var. Java	Paratyphi B var. Java|NA	Paratyphi B var. Java|NA	Paratyphi B Var. Java	28	59
SAMEA6058214	PRJEB31846	X d,e	X	X	Germany	Germany	Germany	2018	2018	2018	Food|NA|NA	food	food	Paratyphi B Var. Java	Paratyphi B var. Java|NA	Paratyphi B var. Java|NA	Paratyphi B Var. Java	28	59
SAMEA6058217	PRJEB31846	X d,e	X	X	Germany	Germany	Germany	2008	2008	2008	Food|NA|NA	food	food	Paratyphi B Var. Java	Paratyphi B var. Java|NA	Paratyphi B var. Java|NA	Paratyphi B Var. Java	28	59
SAMEA6058250	PRJEB31846	X d,e	X	X	Germany	Germany	Germany	2008	2008	2008	Food|NA|NA	food	food	Paratyphi B Var. Java	Paratyphi B var. Java|NA	Paratyphi B var. Java|NA	Paratyphi B Var. Java	28	59
SAMEA6058265	PRJEB31846	X d,e	X	X	Germany	Germany	Germany	2012	2012	2012	NA|NA|NA	NA	unknown	Paratyphi B Var. Java	Paratyphi B var. Java|NA	Paratyphi B var. Java|NA	Paratyphi B Var. Java	28	59
SAMEA6058277	PRJEB31846	X d,e	X	X	Germany	Germany	Germany	2008	2008	2008	Food|NA|NA	food	food	Paratyphi B Var. Java	Paratyphi B var. Java|NA	Paratyphi B var. Java|NA	Paratyphi B Var. Java	28	59
SAMEA6058281	PRJEB31846	X d,e	X	X	Germany	Germany	Germany	2018	2018	2018	NA|Other Mammal|NA	animal	animal	Paratyphi B Var. Java	Paratyphi B var. Java|NA	Paratyphi B var. Java|NA	Paratyphi B Var. Java	28	59
SAMEA6058298	PRJEB31846	X d,e	X	X	Germany	Germany	Germany	2006	2006	2006	NA|Other Mammal|NA	animal	animal	Paratyphi B Var. Java	Paratyphi B var. Java|NA	Paratyphi B var. Java|NA	Paratyphi B Var. Java	28	59
SAMEA6058316	PRJEB31846	X d,e	X	X	Germany	Germany	Germany	2012	2012	2012	Food|NA|NA	food	food	Paratyphi B Var. Java	Paratyphi B var. Java|NA	Paratyphi B var. Java|NA	Paratyphi B Var. Java	28	59
SAMEA6058326	PRJEB31846	X d,e	X	X	Germany	Germany	Germany	2018	2018	2018	NA|Other Mammal|NA	animal	animal	Paratyphi B Var. Java	Paratyphi B var. Java|NA	Paratyphi B var. Java|NA	Paratyphi B Var. Java	28	59
SAMEA6058329	PRJEB31846	X d,e	X	X	Germany	Germany	Germany	2009	2009	2009	Food|NA|NA	food	food	Paratyphi B Var. Java	Paratyphi B var. Java|NA	Paratyphi B var. Java|NA	Paratyphi B Var. Java	28	59
SAMEA6058334	PRJEB31846	X d,e	X	X	Germany	Germany	Germany	2006	2006	2006	Food|NA|NA	food	food	Paratyphi B Var. Java	Paratyphi B var. Java|NA	Paratyphi B var. Java|NA	Paratyphi B Var. Java	28	59
SAMEA6058342	PRJEB31846	X d,e	X	X	Germany	Germany	Germany	2018	2018	2018	NA|Other Mammal|NA	animal	animal	Paratyphi B Var. Java	Paratyphi B var. Java|NA	Paratyphi B var. Java|NA	Paratyphi B Var. Java	28	59
SAMEA6058348	PRJEB31846	X d,e	X	X	Germany	Germany	Germany	2012	2012	2012	NA|NA|NA	NA	unknown	Paratyphi B Var. Java	Paratyphi B var. Java|NA	Paratyphi B var. Java|NA	Paratyphi B Var. Java	28	59
SAMEA6058360	PRJEB31846	X d,e	X	X	Germany	Germany	Germany	2010	2010	2010	NA|Other Mammal|NA	animal	animal	Paratyphi B Var. Java	Paratyphi B var. Java|NA	Paratyphi B var. Java|NA	Paratyphi B Var. Java	28	59
SAMEA6058440	PRJEB31846	X d,e	X	X	Germany	Germany	Germany	2019	2019	2019	NA|Other Mammal|NA	animal	animal	Paratyphi B Var. Java	Paratyphi B var. Java|NA	Paratyphi B var. Java|NA	Paratyphi B Var. Java	28	59
SAMEA6058444	PRJEB31846	X d,e	X	X	Germany	Germany	Germany	2008	2008	2008	Food|NA|NA	food	food	Paratyphi B Var. Java	Paratyphi B var. Java|NA	Paratyphi B var. Java|NA	Paratyphi B Var. Java	28	59
SAMEA6058464	PRJEB31846	X d,e	X	X	Germany	Germany	Germany	2008	2008	2008	NA|Other Mammal|NA	animal	animal	Paratyphi B Var. Java	Paratyphi B var. Java|NA	Paratyphi B var. Java|NA	Paratyphi B Var. Java	28	59
SAMEA6058476	PRJEB31846	X d,e	X	X	Germany	Germany	Germany	2008	2008	2008	Food|NA|NA	food	food	Paratyphi B Var. Java	Paratyphi B var. Java|NA	Paratyphi B var. Java|NA	Paratyphi B Var. Java	28	59
SAMEA6058490	PRJEB31846	X d,e	X	X	Germany	Germany	Germany	2010	2010	2010	NA|Other Mammal|NA	animal	animal	Paratyphi B Var. Java	Paratyphi B var. Java|NA	Paratyphi B var. Java|NA	Paratyphi B Var. Java	28	59
SAMEA6058506	PRJEB31846	X d,e	X	X	Germany	Germany	Germany	2018	2018	2018	NA|Other Mammal|NA	animal	animal	Paratyphi B Var. Java	Paratyphi B var. Java|NA	Paratyphi B var. Java|NA	Paratyphi B Var. Java	28	59
SAMEA6058516	PRJEB31846	X d,e	X	X	Germany	Germany	Germany	2019	2019	2019	NA|Other Mammal|NA	animal	animal	Paratyphi B Var. Java	Paratyphi B var. Java|NA	Paratyphi B var. Java|NA	Paratyphi B Var. Java	28	59
SAMEA6058564	PRJEB31846	X d,e	X	X	Germany	Germany	Germany	2019	2019	2019	NA|Other Mammal|NA	animal	animal	Paratyphi B Var. Java	Paratyphi B var. Java|NA	Paratyphi B var. Java|NA	Paratyphi B Var. Java	28	59
SAMEA6058583	PRJEB31846	X d,e	X	X	Germany	Germany	Germany	2019	2019	2019	NA|Other Mammal|NA	animal	animal	Paratyphi B Var. Java	Paratyphi B var. Java|NA	Paratyphi B var. Java|NA	Paratyphi B Var. Java	28	59
SAMEA6058608	PRJEB31846	X d,e	X	X	Germany	Germany	Germany	2018	2018	2018	Food|NA|NA	food	food	Paratyphi B Var. Java	Paratyphi B var. Java|NA	Paratyphi B var. Java|NA	Paratyphi B Var. Java	28	59
SAMEA6058612	PRJEB31846	X d,e	X	X	Germany	Germany	Germany	2009	2009	2009	Food|NA|NA	food	food	Paratyphi B Var. Java	Paratyphi B var. Java|NA	Paratyphi B var. Java|NA	Paratyphi B Var. Java	28	59
SAMEA87814168	PRJEB18998	X d,e,g	X	X	Ireland	Ireland	Ireland	2015	2015	2015	Human|Human|Homo sapiens; Human	Human	human	Paratyphi B var. Java	Java|NA	Java|NA	Paratyphi B Var. Java	28	59
SAMN02368627	PRJNA203445	X d,g			Nigeria			2009			Poultry|Avian|Chicken; Gallus gallus			Onireke			Paratyphi B Var. Java	28	59
SAMN02368628	PRJNA203445	X d,g			Denmark			2009			Animal feed|NA|NA			Oranienburg			Paratyphi B Var. Java	28	59
SAMN02368635	PRJNA203445	X d,e,g	X	X	Denmark	Denmark	Denmark	2009	2009	2009	Poultry|Avian|chicken meat; Gallus gallus	chicken meat	chicken meat	Java	Java|NA	Java|NA	Paratyphi B Var. Java	28	59
SAMN02368636	PRJNA203445	X d,e,g	X	X	Denmark	Denmark	Denmark	2010	2010	2010	Poultry|Avian|turkey meat	turkey meat	turkey meat	Java	Java|NA	Java|NA	Paratyphi B Var. Java	28	59
SAMN02368713	PRJNA203445	X d,e,h	X	X	NA	NA	NA	NA	NA	NA	NA|NA|NA	NA	Missing	Paratyphi Var Java	Java|NA	Java|NA	Paratyphi B Var. Java	28	59
SAMN03097221	PRJNA259925	X d,e,g	X	X	United Kingdom	United Kingdom	United Kingdom	2006	2006/2008	2006/2008	Food|Meat|Retail Meat	retail meat	retail meat	Paratyphi B var. Java	Java|NA	Java|NA	Paratyphi B Var. Java	28	59
SAMN03097222	PRJNA259925	X d,e,g		X	United Kingdom		United Kingdom	2006		2006/2008	Food|Meat|Retail Meat		retail meat	Paratyphi B var. Java		Java|NA	Paratyphi B Var. Java	28	59
SAMN03097223	PRJNA259925	X d,e,g		X	United Kingdom		United Kingdom	2006		2006/2008	Food|Meat|Retail Meat		retail meat	Paratyphi B var. Java		Java|NA	Paratyphi B Var. Java	28	59
SAMN03097224	PRJNA259925	X d,e,g		X	United Kingdom		United Kingdom	2006		2006/2008	NA|NA|Retail Meat		retail meat	Java		Java|NA	Paratyphi B Var. Java	28	59
SAMN03168537	PRJNA248792	X d,e,h	X	X	NA	NA	NA	2012	2012	2012	Food|NA|NA	food	food	Paratyphi B var. Java	Java|NA	Java|NA	Paratyphi B Var. Java	28	59
SAMN03168578	PRJNA248792	X d,e,g	X	X	United Kingdom	United Kingdom	United Kingdom	2012	2012	2012	NA|Other Mammal|NA	animal	animal	Java	Java|NA	Java|NA	Paratyphi B Var. Java	28	59
SAMN03465822	PRJNA248792	X d,e,g	X	X	United Kingdom	United Kingdom	United Kingdom	2014	2014	2014	Human|Human|Human; Homo sapiens	human	human	Java	Java|NA	Java|NA	Paratyphi B Var. Java	28	59
SAMN03465875	PRJNA248792	X d,e,g	X	X	United Kingdom	United Kingdom	United Kingdom	2014	2014	2014	Food|NA|NA	food	food	Paratyphi B var. Java	Java|NA	Java|NA	Paratyphi B Var. Java	28	59
SAMN03466289	PRJNA248792	X d,e,g	X	X	United Kingdom	United Kingdom	United Kingdom	2014	2014	2014	Food|NA|NA	food	food	Java	Java|NA	Java|NA	Paratyphi B Var. Java	28	59
SAMN03469063	PRJNA248792	X d,e,g	X	X	United Kingdom	United Kingdom	United Kingdom	2014	2014	2014	NA|NA|Other	NA	other	Java	Java|NA	Java|NA	Paratyphi B Var. Java	28	59
SAMN03469113	PRJNA248792	X d,e,g	X	X	United Kingdom	United Kingdom	United Kingdom	2014	2014	2014	NA|NA|Other	NA	other	Java	Java|NA	Java|NA	Paratyphi B Var. Java	28	59
SAMN03469670	PRJNA248792	X d,e,g	X	X	United Kingdom	United Kingdom	United Kingdom	2014	2014	2014	NA|NA|Other	NA	other	Java	Java|NA	Java|NA	Paratyphi B Var. Java	28	59
SAMN03469724	PRJNA248792	X d,e,g	X	X	United Kingdom	United Kingdom	United Kingdom	2014	2014	2014	NA|NA|Other	NA	other	Java	Java|NA	Java|NA	Paratyphi B Var. Java	28	59
SAMN03469973	PRJNA248792	X d,e,g	X	X	United Kingdom	United Kingdom	United Kingdom	2014	2014	2014	NA|NA|Other	NA	other	Paratyphi B var. Java	Java|NA	Java|NA	Paratyphi B Var. Java	28	59
SAMN03475372	PRJNA248792	X d,e,g	X	X	United Kingdom	United Kingdom	United Kingdom	2015	2015	2015	NA|Other Mammal|NA	animal	animal	Paratyphi B var. Java	Java|NA	Java|NA	Paratyphi B Var. Java	28	59
SAMN03476791	PRJNA248792	X d,e,g	X	X	United Kingdom	United Kingdom	United Kingdom	2015	2015	2015	Livestock|Bovine|NA	animal	animal	Paratyphi B var. Java	Java|NA	Java|NA	Paratyphi B Var. Java	28	59
SAMN03476869	PRJNA248792	X d,e,g	X	X	United Kingdom	United Kingdom	United Kingdom	2015	2015	2015	NA|Other Mammal|NA	animal	animal	Java	Java|NA	Java|NA	Paratyphi B Var. Java	28	59
SAMN03477757	PRJNA248792	X d,e,g	X	X	United Kingdom	United Kingdom	United Kingdom	2015	2015	2015	NA|Other Mammal|NA	animal	animal	Java	Java|NA	Java|NA	Paratyphi B Var. Java	28	59
SAMN03478068	PRJNA248792	X d,e,g	X	X	United Kingdom	United Kingdom	United Kingdom	2015	2015	2015	NA|Other Mammal|NA	animal	animal	Java	Java|NA	Java|NA	Paratyphi B Var. Java	28	59
SAMN03479223	PRJNA248792	X d,e,g	X	X	United Kingdom	United Kingdom	United Kingdom	2014	2014	2014	Human|Human|Human; Homo sapiens	human	human	Paratyphi B var. Java	Java|NA	Java|NA	Paratyphi B Var. Java	28	59
SAMN03479441	PRJNA248792	X d,g	X	X	United Kingdom	United Kingdom	United Kingdom	2014	2014	2014	Human|Human|Human; Homo sapiens	human	human	NA	Java|NA	Java|NA	Paratyphi B Var. Java	28	59
SAMN03479905	PRJNA248792	X d,e,g	X	X	United Kingdom	United Kingdom	United Kingdom	2015	2015	2015	NA|Other Mammal|NA	animal	animal	Paratyphi B var. Java	Java|NA	Java|NA	Paratyphi B Var. Java	28	59
SAMN03842015	PRJNA289090	X d,g			Colombia			2012			Poultry|Avian|animal feed, raw chicken carcass at slaughterhouse			Paratyphi B			Paratyphi B Var. Java	28	59
SAMN03842017	PRJNA289090	X d,g			Colombia			2012			Feed|Animal Feed|animal feed, raw chicken carcass at slaughterhouse			Paratyphi B			Paratyphi B Var. Java	28	59
SAMN04363756	PRJNA248792	X d,e,h	X	X	United Kingdom	United Kingdom	United Kingdom	NA	NA	NA	Human|Human|Human; Homo sapiens	human	human	Java	Java|NA	Java|NA	Paratyphi B Var. Java	28	59
SAMN04364169	PRJNA248792	X d,e,h	X	X	United Kingdom	United Kingdom	United Kingdom	NA	NA	NA	Human|Human|Human; Homo sapiens	human	human	Java	Salmonella Java|NA	Java|NA	Paratyphi B Var. Java	28	59
SAMN06045049	PRJNA354244	X d			NA			NA			NA|NA|NA			NA			Paratyphi B Var. Java	28	59
SAMN06645218	PRJNA224116	X d,e,g			Germany			2008			Poultry|Avian|chicken skin			Paratyphi B var. Java			Paratyphi B Var. Java	28	59
SAMN07155676	PRJNA248792	X d,e,g	X	X	United Kingdom	United Kingdom	United Kingdom	2017	2017	2017	Human|Human|human; Homo sapiens	human	human	Paratyphi B var. Java	Java|NA	Java|NA	Paratyphi B Var. Java	28	59
SAMN07180382	PRJNA248792	X d,e,g	X	X	United Kingdom	United Kingdom	United Kingdom	2017	2017	2017	Food|NA|NA	food	food	Paratyphi B var. Java	Java|NA	Java|NA	Paratyphi B Var. Java	28	59
SAMN07180830	PRJNA248792	X d,e,g	X	X	United Kingdom	United Kingdom	United Kingdom	2017	2017	2017	Human|Human|human; Homo sapiens	human	human	Java	Salmonella Java|NA	Java|NA	Paratyphi B Var. Java	28	59
SAMN07373198	PRJNA230403	X d,h			USA			NA			NA|NA|NA			NA			Paratyphi B Var. Java	28	59
SAMN09257907	PRJNA248792	X d,e	X	X	United Kingdom	United Kingdom	United Kingdom	2015	2015	2015	Human|Human|human; Homo sapiens	human	human	Java	Java|NA	Java|NA	Paratyphi B Var. Java	28	59
SAMN09624456	PRJNA248792	X d,e	X	X	United Kingdom	United Kingdom	United Kingdom	2018	2018	2018	Human|Human|human; Homo sapiens	human	human	Java	Salmonella Java|NA	Java|NA	Paratyphi B Var. Java	28	59
SAMN09643785	PRJNA248792	X d,e	X	X	United Kingdom	United Kingdom	United Kingdom	2016	2016	2016	Food|NA|NA	food	food	Java	Java|NA	Java|NA	Paratyphi B Var. Java	28	59
SAMN09658760	PRJNA248792	X d,e	X	X	United Kingdom	United Kingdom	United Kingdom	2015	2015	2015	Food|NA|NA	food	food	Java	Salmonella Java|NA	Java|NA	Paratyphi B Var. Java	28	59
SAMN09690848	PRJNA248792	X d,e	X	X	United Kingdom	United Kingdom	United Kingdom	2018	2018	2018	Human|Human|human; Homo sapiens	human	human	Java	Java|NA	Java|NA	Paratyphi B Var. Java	28	59
SAMN10521823	PRJNA248792	X d,e	X	X	United Kingdom	United Kingdom	United Kingdom	2018	2018	2018	Food|NA|NA	food	food	Java	Java|NA	Java|NA	Paratyphi B Var. Java	28	59
SAMN10521827	PRJNA248792	X d,e	X	X	United Kingdom	United Kingdom	United Kingdom	2018	2018	2018	Food|NA|NA	food	food	Java	Java|NA	Java|NA	Paratyphi B Var. Java	28	59
SAMN10521853	PRJNA248792	X d,e	X	X	United Kingdom	United Kingdom	United Kingdom	2018	2018	2018	Food|NA|NA	food	food	Java	Salmonella Java|NA	Java|NA	Paratyphi B Var. Java	28	59
SAMN10521859	PRJNA248792	X d,e	X	X	United Kingdom	United Kingdom	United Kingdom	2018	2018	2018	Food|NA|NA	food	food	Java	Java|NA	Java|NA	Paratyphi B Var. Java	28	59
SAMN10521871	PRJNA248792	X d,e	X	X	United Kingdom	United Kingdom	United Kingdom	2018	2018	2018	Food|NA|NA	food	food	Java	Java|NA	Java|NA	Paratyphi B Var. Java	28	59
SAMN10599975	PRJNA248792	X d			United Kingdom			2018			Food|NA|NA			Infantis			Paratyphi B Var. Java	28	59
SAMN10601822	PRJNA509747	X d,e	X	X	Belgium	Belgium	Belgium	2012	2012	2012	Human|Human|Homo sapiens	NA	Homo sapiens	Paratyphi B Var. Java	NA|Paratyphi B var. Java	Paratyphi B var. Java|NA	Paratyphi B Var. Java	28	59
SAMN10601823	PRJNA509747	X d,e	X	X	Belgium	Belgium	Belgium	2012	2012	2012	Human|Human|Homo sapiens	NA	Homo sapiens	Paratyphi B Var. Java	NA|Paratyphi B var. Java	Paratyphi B var. Java|NA	Paratyphi B Var. Java	28	59
SAMN10601824	PRJNA509747	X d,e	X	X	Belgium	Belgium	Belgium	2012	2012	2012	Human|Human|Homo sapiens	NA	Homo sapiens	Paratyphi B Var. Java	NA|Paratyphi B var. Java	Paratyphi B var. Java|NA	Paratyphi B Var. Java	28	59
SAMN10601825	PRJNA509747	X d,e	X	X	Belgium	Belgium	Belgium	2012	2012	2012	Human|Human|Homo sapiens	NA	Homo sapiens	Paratyphi B Var. Java	NA|Paratyphi B var. Java	Paratyphi B var. Java|NA	Paratyphi B Var. Java	28	59
SAMN10601833	PRJNA509747	X d,e	X	X	Belgium	Belgium	Belgium	2016	2016	2016	Human|Human|Homo sapiens	NA	Homo sapiens	Paratyphi B Var. Java	NA|Paratyphi B var. Java	Paratyphi B var. Java|NA	Paratyphi B Var. Java	28	59
SAMN10601834	PRJNA509747	X d,e	X	X	Belgium	Belgium	Belgium	2016	2016	2016	Human|Human|Homo sapiens	NA	Homo sapiens	Paratyphi B Var. Java	NA|Paratyphi B var. Java	Paratyphi B var. Java|NA	Paratyphi B Var. Java	28	59
SAMN10622118	PRJNA284276	X d			Colombia			2018			Poultry|Avian|Poultry (carcass)			NA			Paratyphi B Var. Java	28	59
SAMN10622122	PRJNA284276	X d			Colombia			2017			Poultry|Avian|Poultry (carcass)			NA			Paratyphi B Var. Java	28	59
SAMN10622123	PRJNA284276	X d			Colombia			2017			Poultry|Avian|Poultry (carcass)			NA			Paratyphi B Var. Java	28	59
SAMN10622124	PRJNA284276	X d			Colombia			2017			Poultry|Avian|Poultry (carcass)			NA			Paratyphi B Var. Java	28	59
SAMN10622125	PRJNA284276	X d			Colombia			2017			Poultry|Avian|Poultry (carcass)			NA			Paratyphi B Var. Java	28	59
SAMN10622126	PRJNA284276	X d			Colombia			2017			Poultry|Avian|Poultry (carcass)			NA			Paratyphi B Var. Java	28	59
SAMN10622130	PRJNA284276	X d			Colombia			2018			Poultry|Avian|Poultry (carcass)			NA			Paratyphi B Var. Java	28	59
SAMN10622133	PRJNA284276	X d			Colombia			2018			Poultry|Avian|Poultry (carcass)			NA			Paratyphi B Var. Java	28	59
SAMN10622134	PRJNA284276	X d			Colombia			2017			Poultry|Avian|Poultry (carcass)			NA			Paratyphi B Var. Java	28	59
SAMN10622135	PRJNA284276	X d			Colombia			2017			Poultry|Avian|Poultry (carcass)			NA			Paratyphi B Var. Java	28	59
SAMN10622138	PRJNA284276	X d			Colombia			2017			Poultry|Avian|Poultry (carcass)			NA			Paratyphi B Var. Java	28	59
SAMN10622139	PRJNA284276	X d			Colombia			2017			Poultry|Avian|Poultry (carcass)			NA			Paratyphi B Var. Java	28	59
SAMN10622141	PRJNA284276	X d			Colombia			2017			Poultry|Avian|Poultry (carcass)			NA			Paratyphi B Var. Java	28	59
SAMN10622142	PRJNA284276	X d			Colombia			2017			Poultry|Avian|Poultry (carcass)			NA			Paratyphi B Var. Java	28	59
SAMN10622145	PRJNA284276	X d			Colombia			2017			Poultry|Avian|Poultry (carcass)			NA			Paratyphi B Var. Java	28	59
SAMN10622147	PRJNA284276	X d			Colombia			2017			Poultry|Avian|Poultry (carcass)			NA			Paratyphi B Var. Java	28	59
SAMN10622149	PRJNA284276	X d			Colombia			2017			Poultry|Avian|Poultry (carcass)			NA			Paratyphi B Var. Java	28	59
SAMN10622150	PRJNA284276	X d			Colombia			2017			Poultry|Avian|Poultry (carcass)			NA			Paratyphi B Var. Java	28	59
SAMN10622294	PRJNA284276	X d			Colombia			2018			Poultry|Avian|Poultry (carcass)			NA			Paratyphi B Var. Java	28	59
SAMN10622296	PRJNA284276	X d			Colombia			2017			Poultry|Avian|Poultry (carcass)			NA			Paratyphi B Var. Java	28	59
SAMN10622297	PRJNA284276	X d			Colombia			2017			Poultry|Avian|Poultry (carcass)			NA			Paratyphi B Var. Java	28	59
SAMN10622298	PRJNA284276	X d			Colombia			2017			Poultry|Avian|Poultry (carcass)			NA			Paratyphi B Var. Java	28	59
SAMN10622299	PRJNA284276	X d			Colombia			2017			Poultry|Avian|Poultry (carcass)			NA			Paratyphi B Var. Java	28	59
SAMN10622300	PRJNA284276	X d			Colombia			2018			Poultry|Avian|Poultry (carcass)			NA			Paratyphi B Var. Java	28	59
SAMN10854753	PRJNA248792	X d,e	X	X	United Kingdom	United Kingdom	United Kingdom	2019	2019	2019	Human|Human|human; Homo sapiens	human	human	Java	Java|NA	Java|NA	Paratyphi B Var. Java	28	59
SAMN11031599	PRJNA248792	X d,e	X	X	United Kingdom	United Kingdom	United Kingdom	2017	2017	2017	Human|Human|human; Homo sapiens	human	human	Java	Java|NA	Java|NA	Paratyphi B Var. Java	28	59
SAMN11155153	PRJNA248792	X d,e	X	X	United Kingdom	United Kingdom	United Kingdom	2015	2015	2015	Human|Human|human; Homo sapiens	human	human	Java	Java|NA	Java|NA	Paratyphi B Var. Java	28	59
SAMN13192343	PRJNA248792	X d,e	X	X	United Kingdom	United Kingdom	United Kingdom	2019	2019	2019	Food|NA|NA	food	food	Java	Java|NA	Java|NA	Paratyphi B Var. Java	28	59
SAMEA104375948	PRJEB18998	X d			Ireland			NA			Human|Human|Homo sapiens; human			Unnamed			Paratyphi B Var. Java	42	32
SAMEA104413187	PRJEB23743	X d			Poland			2015			Human|Human|Homo sapiens; feaces			1,4,5,12:B:-			Paratyphi B Var. Java	42	32
SAMEA104413188	PRJEB23743	X d			Poland			2015			Human|Human|Homo sapiens; feaces			1,4,5,12:B:-			Paratyphi B Var. Java	42	32
SAMEA104413189	PRJEB23743	X d			Poland			2015			Human|Human|Homo sapiens; feaces			1,4,5,12:B:-			Paratyphi B Var. Java	42	32
SAMEA104413197	PRJEB23743	X d			Poland			2015			Human|Human|Homo sapiens; Feaces			4,12:B:-			Paratyphi B Var. Java	42	32
SAMEA104413204	PRJEB23743	X d			Poland			2016			Human|Human|Homo sapiens; Feaces			NA			Paratyphi B Var. Java	42	32
SAMEA104413259	PRJEB23743	X d			Poland			2014			Human|Human|Homo sapiens; Feaces			1,4,5,12:I:-			Paratyphi B Var. Java	42	32
SAMEA104413337	PRJEB23743	X d			Poland			2015			Human|Human|Homo sapiens; Feaces			4,12:B:-			Paratyphi B Var. Java	42	32
SAMEA104413352	PRJEB23743	X d			Poland			2015			Human|Human|Homo sapiens; Feaces			1,4,5,12:I:-			Paratyphi B Var. Java	42	32
SAMEA1903927	PRJEB2856	X d,e	X	X	NA	NA	NA	NA	NA	NA	NA|NA|NA	NA	NA	Paratyphi B var. Java	NA|NA	Java|NA	Paratyphi B Var. Java	42	32
SAMEA2258632	PRJEB2856	X d			NA			NA			NA|NA|NA			Paratyphi B			Paratyphi B Var. Java	42	32
SAMEA2258633	PRJEB2856	X d			NA			NA			NA|NA|NA			Paratyphi B			Paratyphi B Var. Java	42	32
SAMEA2258634	PRJEB2856	X d			NA			NA			NA|NA|NA			Paratyphi B			Paratyphi B Var. Java	42	32
SAMEA2258635	PRJEB2856	X d			NA			NA			NA|NA|NA			Paratyphi B			Paratyphi B Var. Java	42	32
SAMEA26755918	PRJEB18618	X d			Belgium			2014			NA|NA|NA			NA			Paratyphi B Var. Java	42	32
SAMEA3447747	PRJEB9121	X d			NA			NA			NA|NA|NA			NA			Paratyphi B Var. Java	42	32
SAMEA3447857	PRJEB9121	X d			NA			NA			NA|NA|NA			NA			Paratyphi B Var. Java	42	32
SAMEA3447867	PRJEB9121	X d			NA			NA			NA|NA|NA			NA			Paratyphi B Var. Java	42	32
SAMEA3876800	PRJEB2246	X d			France			1981			Human|Human|NA			Paratyphi B			Paratyphi B Var. Java	42	32
SAMEA3876805	PRJEB2246	X d			United Kingdom			NA			Environment|Water|NA			Paratyphi B			Paratyphi B Var. Java	42	32
SAMEA5548051	PRJEB30317	X d			Germany			2015			Human|Human|Homo Sapiens; Human			S. Paratyphi B			Paratyphi B Var. Java	42	32
SAMN01933104	PRJNA186035	X d			France			1981			Human|Human|human; Homo sapiens			Paratyphi B			Paratyphi B Var. Java	42	32
SAMN01933105	PRJNA186035	X d			France			1981			Human|Human|human; Homo sapiens			Paratyphi B			Paratyphi B Var. Java	42	32
SAMN01938960	PRJNA186035	X d			United Kingdom			NA			Environment|Water|NA			Paratyphi B			Paratyphi B Var. Java	42	32
SAMN02344999	PRJNA186035	X d			Vietnam			2010			Food|Plant|vegetarian instant rice noodle			Schleissheim			Paratyphi B Var. Java	42	32
SAMN02345119	PRJNA186035	X d,e		X	Indonesia		Indonesia	2011		2011	Aquatic|Fish|frozen mahi mahi fillets		frozen mahi mahi fillets	Paratyphi B var. Java		Paratyphi B var. L(+) tartrate + (Java)|NA	Paratyphi B Var. Java	42	32
SAMN02345584	PRJNA186035	X d			China			2012			Food|Plant|dried red bell powder			Paratyphi B			Paratyphi B Var. Java	42	32
SAMN02367695	PRJNA203445	X d			United Kingdom			1965			Environment|Water|NA			Paratyphi B			Paratyphi B Var. Java	42	32
SAMN02367696	PRJNA203445	X d			France			1981			Human|Human|Human; Homo sapiens			Paratyphi B			Paratyphi B Var. Java	42	32
SAMN02367697	PRJNA203445	X d			France			1981			Human|Human|Homo sapiens; Human			Paratyphi B			Paratyphi B Var. Java	42	32
SAMN02698224	PRJNA186035	X d,e		X	Indonesia		Indonesia	2011		2011	Aquatic|Shellfish|octopus, frz		octopus, frz	Paratyphi B var. Java		Paratyphi B var. L(+) tartrate + (Java)|NA	Paratyphi B Var. Java	42	32
SAMN02843519	PRJNA186035	X d,e		X	Vietnam		Vietnam	2001		2001	Food|Amphibian|frog legs		frog legs	Paratyphi B var. Java		Paratyphi B var. L(+) tartrate + (Java)|NA	Paratyphi B Var. Java	42	32
SAMN02843521	PRJNA186035	X d,e		X	Philippines		Philippines	2001		2001	Aquatic|Shellfish|octopus		octopus	Paratyphi B var. Java		Paratyphi B var. L(+) tartrate + (Java)|NA	Paratyphi B Var. Java	42	32
SAMN02844729	PRJNA186035	X d,e		X	Singapore		Singapore	2009		2009	Aquatic animal|Fish|river catfish (ayer)		river catfish (ayer)	Paratyphi B var. Java		Paratyphi B var. L(+) tartrate + (Java)|NA	Paratyphi B Var. Java	42	32
SAMN02844734	PRJNA186035	X d			Malaysia			2009			Aquatic|Fish|mahi mahi fillets, frz			NA			Paratyphi B Var. Java	42	32
SAMN02845393	PRJNA186035	X d,e		X	Vietnam		Vietnam	2004		2004	Aquatic|Fish|featherback fish meat		featherback fish meat	Paratyphi B var. Java		Paratyphi B var. L(+) tartrate + (Java)|NA	Paratyphi B Var. Java	42	32
SAMN02846409	PRJNA186035	X d,e		X	Singapore		Singapore	2009		2009	Aquatic|Fish|butter catfish (pabda), frz		butter catfish (pabda), frz	Paratyphi B var. Java		Paratyphi B var. L(+) tartrate + (Java)|NA	Paratyphi B Var. Java	42	32
SAMN02846802	PRJNA186035	X d,e		X	Vietnam		Vietnam	2010		2010	Aquatic animal|Fish|snake head fish		snake head fish	Paratyphi B var. Java		Paratyphi B var. L(+) tartrate + (Java)|NA	Paratyphi B Var. Java	42	32
SAMN03152380	PRJNA248792	X d,e	X	X	United Kingdom	United Kingdom	United Kingdom	2012	2012	2012	Human|Human|Human; Homo sapiens	human	human	Java	Java|NA	Java|NA	Paratyphi B Var. Java	42	32
SAMN03168534	PRJNA248792	X d	X	X	United Kingdom	United Kingdom	United Kingdom	2012	2012	2012	Human|Human|Human; Homo sapiens	human	human	NA	Java|NA	Java|NA	Paratyphi B Var. Java	42	32
SAMN03265008	PRJNA203445	X d			NA			NA			NA|NA|NA			4,5,12:B:-			Paratyphi B Var. Java	42	32
SAMN03356980	PRJNA203445	X d			NA			NA			NA|NA|culture			NA			Paratyphi B Var. Java	42	32
SAMN03382380	PRJNA230403	X d			USA			NA			NA|NA|NA			NA			Paratyphi B Var. Java	42	32
SAMN03465940	PRJNA248792	X d			United Kingdom			2014			Human|Human|Human; Homo sapiens			NA			Paratyphi B Var. Java	42	32
SAMN03466099	PRJNA248792	X d			United Kingdom			2014			Human|Human|Human; Homo sapiens			Paratyphi B			Paratyphi B Var. Java	42	32
SAMN03466148	PRJNA248792	X d			United Kingdom			2014			Human|Human|Human; Homo sapiens			NA			Paratyphi B Var. Java	42	32
SAMN03466208	PRJNA248792	X d			United Kingdom			2014			Human|Human|Human; Homo sapiens			NA			Paratyphi B Var. Java	42	32
SAMN03466249	PRJNA248792	X d			United Kingdom			2014			Human|Human|Human; Homo sapiens			Paratyphi B			Paratyphi B Var. Java	42	32
SAMN03468927	PRJNA248792	X d			United Kingdom			2014			Human|Human|Human; Homo sapiens			NA			Paratyphi B Var. Java	42	32
SAMN03475778	PRJNA248792	X d			United Kingdom			2014			Human|Human|Human; Homo sapiens			NA			Paratyphi B Var. Java	42	32
SAMN03476285	PRJNA248792	X d			United Kingdom			2014			Human|Human|Human; Homo sapiens			NA			Paratyphi B Var. Java	42	32
SAMN03477739	PRJNA248792	X d			United Kingdom			2014			Human|Human|Human; Homo sapiens			NA			Paratyphi B Var. Java	42	32
SAMN03478658	PRJNA248792	X d			United Kingdom			2014			Human|Human|Human; Homo sapiens			NA			Paratyphi B Var. Java	42	32
SAMN03654436	PRJNA186035	X d			Hong Kong			2015			NA|Reptile|zaocus dhumnades (cantor)-wushe			NA			Paratyphi B Var. Java	42	32
SAMN03700889	PRJNA186035	X d			NA			NA			NA|NA|NA			4,5,12, B-			Paratyphi B Var. Java	42	32
SAMN04600789	PRJNA248792	X d,e	X	X	United Kingdom	United Kingdom	United Kingdom	2015	2015	2015	Human|Human|Human; Homo sapiens	human	human	Java	Java|NA	Java|NA	Paratyphi B Var. Java	42	32
SAMN04600895	PRJNA248792	X d			United Kingdom			2015			Human|Human|Human; Homo sapiens			Unnamed			Paratyphi B Var. Java	42	32
SAMN04601117	PRJNA248792	X d			United Kingdom			2015			Human|Human|Human; Homo sapiens			Unnamed			Paratyphi B Var. Java	42	32
SAMN04913861	PRJNA230403	X d			USA			NA			NA|NA|NA			NA			Paratyphi B Var. Java	42	32
SAMN05232958	PRJNA186035	X d			Myanmar			2016			Aquatic|Fish|Hilsa			NA			Paratyphi B Var. Java	42	32
SAMN05432136	PRJNA230403	X d			USA			2016			NA|NA|Age: 20-29; Stool			I 4,[5],12:B:-			Paratyphi B Var. Java	42	32
SAMN05770191	PRJNA186035	X d			India			2016			Food|Plant|CHILI POWDER [WARANGAL]			NA			Paratyphi B Var. Java	42	32
SAMN06029922	PRJNA353625	X d			Canada			NA			Human|Human|Homo sapiens			4,[5],12:B:-			Paratyphi B Var. Java	42	32
SAMN06029960	PRJNA353625	X d			Canada			NA			Human|Human|Homo sapiens			4,[5],12:B:-			Paratyphi B Var. Java	42	32
SAMN06029982	PRJNA353625	X d			Canada			NA			Human|Human|Homo sapiens			4,[5],12:B:-			Paratyphi B Var. Java	42	32
SAMN06030169	PRJNA353625	X d			Canada			NA			Human|Human|Homo sapiens			4,[5],12:B:-			Paratyphi B Var. Java	42	32
SAMN06278830	PRJNA248792	X d			United Kingdom			2016			Human|Human|Human; Homo sapiens			Unnamed			Paratyphi B Var. Java	42	32
SAMN06281482	PRJNA230403	X d			USA			NA			NA|NA|NA			NA			Paratyphi B Var. Java	42	32
SAMN06310380	PRJNA230403	X d	X	X	USA	USA	USA	NA	2016	2016	NA|NA|NA	stool	stool	NA	Java|NA	Java|NA	Paratyphi B Var. Java	42	32
SAMN07165794	PRJNA230403	X d	X	X	USA	USA	USA	NA	2017	2017	NA|NA|NA	stool	stool	NA	Java|NA	Java|NA	Paratyphi B Var. Java	42	32
SAMN07180711	PRJNA248792	X d			United Kingdom			2017			Human|Human|human; Homo sapiens			NA			Paratyphi B Var. Java	42	32
SAMN07349884	PRJNA230403	X d			USA			NA			NA|NA|NA			NA			Paratyphi B Var. Java	42	32
SAMN07436198	PRJNA230403	X d	X	X	USA	USA	USA	NA	2017	2017	NA|NA|NA	blood	blood	NA	Java|NA	Java|NA	Paratyphi B Var. Java	42	32
SAMN07539754	PRJNA230403	X d			NA			NA			NA|NA|NA			NA			Paratyphi B Var. Java	42	32
SAMN07629508	PRJNA230403	X d			USA			NA			NA|NA|NA			NA			Paratyphi B Var. Java	42	32
SAMN07657134	PRJNA230403	X d			USA			NA			NA|NA|NA			NA			Paratyphi B Var. Java	42	32
SAMN07657137	PRJNA230403	X d			USA			NA			NA|NA|NA			NA			Paratyphi B Var. Java	42	32
SAMN07731370	PRJNA230403	X d			USA			2015			Human|Human|Homo sapiens			NA			Paratyphi B Var. Java	42	32
SAMN07767770	PRJNA230403	X d			USA			NA			NA|NA|NA			NA			Paratyphi B Var. Java	42	32
SAMN08016450	PRJNA230403	X d			USA			NA			NA|NA|NA			NA			Paratyphi B Var. Java	42	32
SAMN08040054	PRJNA230403	X d			USA			NA			NA|NA|NA			NA			Paratyphi B Var. Java	42	32
SAMN08182190	PRJNA230403	X d			USA			NA			NA|NA|NA			NA			Paratyphi B Var. Java	42	32
SAMN08211242	PRJNA230403	X d	X	X	USA	USA	USA	NA	2017	2017	NA|NA|NA	stool	stool	NA	Java|NA	Java|NA	Paratyphi B Var. Java	42	32
SAMN08355325	PRJNA230403	X d			USA			NA			NA|NA|NA			NA			Paratyphi B Var. Java	42	32
SAMN08367489	PRJNA230403	X d	X	X	USA	USA	USA	NA	2017	2017	NA|NA|NA	blood	blood	NA	Java|NA	Java|NA	Paratyphi B Var. Java	42	32
SAMN08367495	PRJNA230403	X d	X	X	USA	USA	USA	NA	2018	2018	NA|NA|NA	stool	stool	NA	Java|NA	Java|NA	Paratyphi B Var. Java	42	32
SAMN08379481	PRJNA230403	X d			USA			NA			NA|NA|NA			NA			Paratyphi B Var. Java	42	32
SAMN08389705	PRJNA230403	X d	X	X	USA	USA	USA	NA	2018	2018	NA|NA|NA	urine	urine	NA	Java|NA	Java|NA	Paratyphi B Var. Java	42	32
SAMN08395771	PRJNA230403	X d			USA			NA			NA|NA|NA			NA			Paratyphi B Var. Java	42	32
SAMN08428513	PRJNA230403	X d	X	X	USA	USA	USA	NA	2017	2017	NA|NA|NA	stool	stool	NA	Java|NA	Java|NA	Paratyphi B Var. Java	42	32
SAMN08437132	PRJNA230403	X d			USA			2013			Human|Human|Homo sapiens			NA			Paratyphi B Var. Java	42	32
SAMN08437133	PRJNA230403	X d			USA			2015			Human|Human|Homo sapiens			NA			Paratyphi B Var. Java	42	32
SAMN08469434	PRJNA230403	X d			USA			NA			NA|NA|NA			NA			Paratyphi B Var. Java	42	32
SAMN08471016	PRJNA230403	X d			USA			NA			NA|NA|NA			NA			Paratyphi B Var. Java	42	32
SAMN08498404	PRJNA230403	X d			USA			NA			NA|NA|NA			NA			Paratyphi B Var. Java	42	32
SAMN08498418	PRJNA230403	X d			USA			NA			NA|NA|NA			NA			Paratyphi B Var. Java	42	32
SAMN08513564	PRJNA230403	X d			USA			NA			NA|NA|NA			NA			Paratyphi B Var. Java	42	32
SAMN08513759	PRJNA230403	X d			USA			NA			NA|NA|NA			NA			Paratyphi B Var. Java	42	32
SAMN08513767	PRJNA230403	X d			USA			NA			NA|NA|NA			NA			Paratyphi B Var. Java	42	32
SAMN08513854	PRJNA230403	X d	X	X	USA	USA	USA	NA	2017	2017	NA|NA|NA	stool	stool	NA	Java|NA	Java|NA	Paratyphi B Var. Java	42	32
SAMN08524596	PRJNA230403	X d			USA			NA			NA|NA|NA			NA			Paratyphi B Var. Java	42	32
SAMN08567697	PRJNA230403	X d			USA			NA			NA|NA|NA			NA			Paratyphi B Var. Java	42	32
SAMN08579755	PRJNA230403	X d			USA			NA			NA|NA|NA			NA			Paratyphi B Var. Java	42	32
SAMN08579890	PRJNA230403	X d			USA			NA			NA|NA|NA			NA			Paratyphi B Var. Java	42	32
SAMN08579932	PRJNA230403	X d			USA			NA			NA|NA|NA			NA			Paratyphi B Var. Java	42	32
SAMN08583803	PRJNA230403	X d			USA			NA			NA|NA|NA			NA			Paratyphi B Var. Java	42	32
SAMN08584095	PRJNA230403	X d			USA			NA			NA|NA|NA			NA			Paratyphi B Var. Java	42	32
SAMN08616368	PRJNA230403	X d			USA			2018			Food|Plant|Kratom Powder			NA			Paratyphi B Var. Java	42	32
SAMN08622700	PRJNA230403	X d			USA			NA			NA|NA|NA			NA			Paratyphi B Var. Java	42	32
SAMN08627921	PRJNA230403	X d	X	X	USA	USA	USA	NA	2018	2018	NA|NA|NA	NA	Unknown	NA	Java|NA	Java|NA	Paratyphi B Var. Java	42	32
SAMN08627925	PRJNA230403	X d	X	X	USA	USA	USA	2018	2018	2018	Food|Plant|Kratom	Kratom	Kratom	NA	Java|NA	Java|NA	Paratyphi B Var. Java	42	32
SAMN08638872	PRJNA230403	X d			USA			NA			NA|NA|NA			NA			Paratyphi B Var. Java	42	32
SAMN08638982	PRJNA230403	X d			USA			NA			NA|NA|NA			NA			Paratyphi B Var. Java	42	32
SAMN08668169	PRJNA230403	X d			USA			NA			NA|NA|NA			NA			Paratyphi B Var. Java	42	32
SAMN08724281	PRJNA186035	X d			USA			2018			Food|Plant|Kratom powder			NA			Paratyphi B Var. Java	42	32
SAMN08724283	PRJNA186035	X d			USA			2018			Food|Plant|Kratom powder			NA			Paratyphi B Var. Java	42	32
SAMN08772803	PRJNA230403	X d	X	X	USA	USA	USA	NA	2018	2018	NA|NA|NA	urine	urine	NA	Java|NA	Java|NA	Paratyphi B Var. Java	42	32
SAMN08772804	PRJNA230403	X d	X	X	USA	USA	USA	NA	2018	2018	NA|NA|NA	stool	stool	NA	Java|NA	Java|NA	Paratyphi B Var. Java	42	32
SAMN08772819	PRJNA230403	X d			USA			NA			NA|NA|NA			NA			Paratyphi B Var. Java	42	32
SAMN08773057	PRJNA230403	X d			USA			NA			NA|NA|NA			NA			Paratyphi B Var. Java	42	32
SAMN08773158	PRJNA230403	X d			USA			NA			NA|NA|NA			NA			Paratyphi B Var. Java	42	32
SAMN08773165	PRJNA230403	X d			USA			NA			NA|NA|NA			NA			Paratyphi B Var. Java	42	32
SAMN08773380	PRJNA230403	X d			USA			NA			NA|NA|NA			NA			Paratyphi B Var. Java	42	32
SAMN08773714	PRJNA230403	X d			USA			NA			NA|NA|NA			NA			Paratyphi B Var. Java	42	32
SAMN08774950	PRJNA230403	X d			USA			NA			NA|NA|NA			NA			Paratyphi B Var. Java	42	32
SAMN08783938	PRJNA186035	X d			USA			2018			Food|Plant|Kratom			NA			Paratyphi B Var. Java	42	32
SAMN08783961	PRJNA186035	X d			USA			2018			Food|Plant|Kratom			NA			Paratyphi B Var. Java	42	32
SAMN08784166	PRJNA230403	X d			USA			NA			NA|NA|NA			NA			Paratyphi B Var. Java	42	32
SAMN08784526	PRJNA230403	X d			USA			NA			NA|NA|NA			NA			Paratyphi B Var. Java	42	32
SAMN08784547	PRJNA230403	X d			USA			NA			NA|NA|NA			NA			Paratyphi B Var. Java	42	32
SAMN08784548	PRJNA230403	X d			USA			NA			NA|NA|NA			NA			Paratyphi B Var. Java	42	32
SAMN08795387	PRJNA215333	X d			USA			2018			Food|Plant|Kratum			NA			Paratyphi B Var. Java	42	32
SAMN08795388	PRJNA215333	X d			USA			2018			Food|Plant|Kratum			NA			Paratyphi B Var. Java	42	32
SAMN08795389	PRJNA215333	X d			USA			2018			Food|Plant|Kratum			NA			Paratyphi B Var. Java	42	32
SAMN08795392	PRJNA215333	X d			USA			2018			Food|Plant|Kratum			NA			Paratyphi B Var. Java	42	32
SAMN08799940	PRJNA230403	X d			USA			NA			NA|NA|NA			NA			Paratyphi B Var. Java	42	32
SAMN08804992	PRJNA230403	X d			USA			NA			NA|NA|NA			NA			Paratyphi B Var. Java	42	32
SAMN08823478	PRJNA230403	X d			USA			NA			NA|NA|NA			NA			Paratyphi B Var. Java	42	32
SAMN08823981	PRJNA230403	X d			USA			NA			NA|NA|NA			NA			Paratyphi B Var. Java	42	32
SAMN08832595	PRJNA230403	X d			USA			NA			NA|NA|NA			NA			Paratyphi B Var. Java	42	32
SAMN08865441	PRJNA230403	X d			USA			NA			NA|NA|NA			NA			Paratyphi B Var. Java	42	32
SAMN08899017	PRJNA230403	X d			USA			NA			NA|NA|NA			NA			Paratyphi B Var. Java	42	32
SAMN08930297	PRJNA230403	X d			USA			NA			NA|NA|NA			NA			Paratyphi B Var. Java	42	32
SAMN08945495	PRJNA230403	X d			USA			NA			NA|NA|NA			NA			Paratyphi B Var. Java	42	32
SAMN08945501	PRJNA230403	X d			USA			NA			NA|NA|NA			NA			Paratyphi B Var. Java	42	32
SAMN08956007	PRJNA230403	X d			USA			NA			NA|NA|NA			NA			Paratyphi B Var. Java	42	32
SAMN08963954	PRJNA230403	X d			USA			NA			NA|NA|NA			NA			Paratyphi B Var. Java	42	32
SAMN08970436	PRJNA230403	X d			USA			NA			NA|NA|NA			NA			Paratyphi B Var. Java	42	32
SAMN08981781	PRJNA230403	X d			USA			NA			NA|NA|NA			NA			Paratyphi B Var. Java	42	32
SAMN08981854	PRJNA230403	X d			USA			NA			NA|NA|NA			NA			Paratyphi B Var. Java	42	32
SAMN08981855	PRJNA230403	X d			USA			NA			NA|NA|NA			NA			Paratyphi B Var. Java	42	32
SAMN08981856	PRJNA230403	X d			USA			NA			NA|NA|NA			NA			Paratyphi B Var. Java	42	32
SAMN09004950	PRJNA186035	X d			USA			2018			Food|Plant|Kratom			4,5,12:B:-			Paratyphi B Var. Java	42	32
SAMN09004961	PRJNA186035	X d			USA			2018			Food|Plant|Kratom			4,5,12:B:-			Paratyphi B Var. Java	42	32
SAMN09004962	PRJNA186035	X d			USA			2018			Food|Plant|Kratom			4,5,12:B:-			Paratyphi B Var. Java	42	32
SAMN09011573	PRJNA230403	X d			USA			NA			NA|NA|NA			NA			Paratyphi B Var. Java	42	32
SAMN09060535	PRJNA248792	X d			United Kingdom			2016			Human|Human|human; Homo sapiens			Unnamed			Paratyphi B Var. Java	42	32
SAMN09071334	PRJNA230403	X d			USA			NA			NA|NA|NA			NA			Paratyphi B Var. Java	42	32
SAMN09207596	PRJNA248792	X d			United Kingdom			2016			Human|Human|human; Homo sapiens			Unnamed			Paratyphi B Var. Java	42	32
SAMN09213349	PRJNA230403	X d			USA			NA			NA|NA|NA			NA			Paratyphi B Var. Java	42	32
SAMN09213378	PRJNA230403	X d			USA			NA			NA|NA|NA			NA			Paratyphi B Var. Java	42	32
SAMN09213382	PRJNA230403	X d			USA			NA			NA|NA|NA			NA			Paratyphi B Var. Java	42	32
SAMN09213433	PRJNA230403	X d			USA			NA			NA|NA|NA			NA			Paratyphi B Var. Java	42	32
SAMN09214735	PRJNA248792	X d			United Kingdom			2016			Human|Human|human; Homo sapiens			Unnamed			Paratyphi B Var. Java	42	32
SAMN09221908	PRJNA230403	X d			USA			NA			NA|NA|NA			NA			Paratyphi B Var. Java	42	32
SAMN09221909	PRJNA230403	X d	X	X	USA	USA	USA	NA	2018	2018	NA|NA|NA	stool	stool	NA	Java|NA	Java|NA	Paratyphi B Var. Java	42	32
SAMN09222278	PRJNA248792	X d			United Kingdom			2017			Human|Human|human; Homo sapiens			Unnamed			Paratyphi B Var. Java	42	32
SAMN09231642	PRJNA230403	X d			USA			NA			NA|NA|NA			NA			Paratyphi B Var. Java	42	32
SAMN09233444	PRJNA248792	X d			United Kingdom			2016			Human|Human|human; Homo sapiens			Unnamed			Paratyphi B Var. Java	42	32
SAMN09233607	PRJNA248792	X d			United Kingdom			2017			Human|Human|human; Homo sapiens			Unnamed			Paratyphi B Var. Java	42	32
SAMN09238928	PRJNA248792	X d			United Kingdom			2016			Human|Human|human; Homo sapiens			Unnamed			Paratyphi B Var. Java	42	32
SAMN09243249	PRJNA230403	X d			USA			NA			NA|NA|NA			NA			Paratyphi B Var. Java	42	32
SAMN09257877	PRJNA248792	X d			United Kingdom			2018			Human|Human|human; Homo sapiens			Unnamed			Paratyphi B Var. Java	42	32
SAMN09261026	PRJNA230403	X d			USA			NA			NA|NA|NA			NA			Paratyphi B Var. Java	42	32
SAMN09268914	PRJNA248792	X d			United Kingdom			2017			Human|Human|human; Homo sapiens			Unnamed			Paratyphi B Var. Java	42	32
SAMN09283818	PRJNA230403	X d			USA			NA			NA|NA|NA			NA			Paratyphi B Var. Java	42	32
SAMN09283840	PRJNA230403	X d			USA			NA			NA|NA|NA			NA			Paratyphi B Var. Java	42	32
SAMN09294277	PRJNA230403	X d			USA			NA			NA|NA|NA			NA			Paratyphi B Var. Java	42	32
SAMN09352484	PRJNA248792	X d			United Kingdom			2018			Human|Human|human; Homo sapiens			Enterica			Paratyphi B Var. Java	42	32
SAMN09376843	PRJNA248792	X d			United Kingdom			2017			Human|Human|human; Homo sapiens			Enteritidis			Paratyphi B Var. Java	42	32
SAMN09386261	PRJNA248792	X d			United Kingdom			2015			Human|Human|human; Homo sapiens			Unnamed			Paratyphi B Var. Java	42	32
SAMN09386272	PRJNA248792	X d			United Kingdom			2016			Human|Human|human; Homo sapiens			Unnamed			Paratyphi B Var. Java	42	32
SAMN09386486	PRJNA248792	X d			United Kingdom			2017			Human|Human|human; Homo sapiens			Unnamed			Paratyphi B Var. Java	42	32
SAMN09388673	PRJNA248792	X d			United Kingdom			2017			Human|Human|human; Homo sapiens			Unnamed			Paratyphi B Var. Java	42	32
SAMN09388932	PRJNA248792	X d			United Kingdom			2016			Human|Human|human; Homo sapiens			Unnamed			Paratyphi B Var. Java	42	32
SAMN09399741	PRJNA230403	X d			USA			NA			NA|NA|NA			NA			Paratyphi B Var. Java	42	32
SAMN09404260	PRJNA248792	X d			United Kingdom			2016			Human|Human|human; Homo sapiens			Unnamed			Paratyphi B Var. Java	42	32
SAMN09404318	PRJNA248792	X d			United Kingdom			2016			Human|Human|human; Homo sapiens			Unnamed			Paratyphi B Var. Java	42	32
SAMN09404411	PRJNA248792	X d			United Kingdom			2017			Human|Human|human; Homo sapiens			Unnamed			Paratyphi B Var. Java	42	32
SAMN09405202	PRJNA230403	X d			USA			NA			NA|NA|NA			NA			Paratyphi B Var. Java	42	32
SAMN09405315	PRJNA230403	X d			USA			NA			NA|NA|NA			NA			Paratyphi B Var. Java	42	32
SAMN09426666	PRJNA248792	X d			United Kingdom			2017			Human|Human|human; Homo sapiens			Unnamed			Paratyphi B Var. Java	42	32
SAMN09429336	PRJNA230403	X d			USA			NA			NA|NA|NA			NA			Paratyphi B Var. Java	42	32
SAMN09433533	PRJNA248792	X d			United Kingdom			2015			Human|Human|human; Homo sapiens			Unnamed			Paratyphi B Var. Java	42	32
SAMN09463585	PRJNA248792	X d			United Kingdom			2017			Human|Human|human; Homo sapiens			Unnamed			Paratyphi B Var. Java	42	32
SAMN09474751	PRJNA248792	X d			United Kingdom			2017			Human|Human|human; Homo sapiens			Unnamed			Paratyphi B Var. Java	42	32
SAMN09475745	PRJNA248792	X d			United Kingdom			2015			Human|Human|human; Homo sapiens			Unnamed			Paratyphi B Var. Java	42	32
SAMN09476456	PRJNA248792	X d			United Kingdom			2017			Human|Human|human; Homo sapiens			Unnamed			Paratyphi B Var. Java	42	32
SAMN09484549	PRJNA248792	X d			United Kingdom			2015			Human|Human|human; Homo sapiens			Unnamed			Paratyphi B Var. Java	42	32
SAMN09492173	PRJNA248792	X d			United Kingdom			2018			Human|Human|human; Homo sapiens			Enterica			Paratyphi B Var. Java	42	32
SAMN09504441	PRJNA248792	X d			United Kingdom			2017			Human|Human|human; Homo sapiens			Unnamed			Paratyphi B Var. Java	42	32
SAMN09510632	PRJNA230403	X d			USA			NA			NA|NA|NA			NA			Paratyphi B Var. Java	42	32
SAMN09513280	PRJNA230403	X d			USA			NA			NA|NA|NA			NA			Paratyphi B Var. Java	42	32
SAMN09516224	PRJNA248792	X d			United Kingdom			2016			Human|Human|human; Homo sapiens			Unnamed			Paratyphi B Var. Java	42	32
SAMN09520989	PRJNA248792	X d			United Kingdom			2017			Human|Human|human; Homo sapiens			Unnamed			Paratyphi B Var. Java	42	32
SAMN09521932	PRJNA248792	X d			United Kingdom			2018			Human|Human|human; Homo sapiens			Unnamed			Paratyphi B Var. Java	42	32
SAMN09530908	PRJNA248792	X d			United Kingdom			2017			Human|Human|human; Homo sapiens			Unnamed			Paratyphi B Var. Java	42	32
SAMN09530952	PRJNA248792	X d			United Kingdom			2016			Human|Human|human; Homo sapiens			Unnamed			Paratyphi B Var. Java	42	32
SAMN09530961	PRJNA248792	X d			United Kingdom			2017			Human|Human|human; Homo sapiens			Sp			Paratyphi B Var. Java	42	32
SAMN09557522	PRJNA248792	X d			United Kingdom			2016			Human|Human|human; Homo sapiens			Unnamed			Paratyphi B Var. Java	42	32
SAMN09604472	PRJNA230403	X d			USA			NA			NA|NA|NA			NA			Paratyphi B Var. Java	42	32
SAMN09628554	PRJNA248792	X d			United Kingdom			2018			Human|Human|human; Homo sapiens			Unnamed			Paratyphi B Var. Java	42	32
SAMN09628600	PRJNA248792	X d			United Kingdom			2017			Human|Human|human; Homo sapiens			Unnamed			Paratyphi B Var. Java	42	32
SAMN09634517	PRJNA248792	X d			United Kingdom			2017			Human|Human|human; Homo sapiens			Unnamed			Paratyphi B Var. Java	42	32
SAMN09637685	PRJNA248792	X d			United Kingdom			2017			Food|NA|NA			Unnamed			Paratyphi B Var. Java	42	32
SAMN09637798	PRJNA248792	X d			United Kingdom			2016			NA|Other Mammal|NA			Unnamed			Paratyphi B Var. Java	42	32
SAMN09643887	PRJNA248792	X d			United Kingdom			2015			NA|NA|NA			Unnamed			Paratyphi B Var. Java	42	32
SAMN09658751	PRJNA248792	X d			United Kingdom			2017			Human|Human|human; Homo sapiens			Unnamed			Paratyphi B Var. Java	42	32
SAMN09690796	PRJNA248792	X d			United Kingdom			2015			Human|Human|human; Homo sapiens			Unnamed			Paratyphi B Var. Java	42	32
SAMN09690823	PRJNA248792	X d			United Kingdom			2017			Human|Human|human; Homo sapiens			Unnamed			Paratyphi B Var. Java	42	32
SAMN10058644	PRJNA248792	X d			United Kingdom			2018			Human|Human|human; Homo sapiens			Enterica			Paratyphi B Var. Java	42	32
SAMN10058738	PRJNA248792	X d			United Kingdom			2018			Human|Human|human; Homo sapiens			Enterica			Paratyphi B Var. Java	42	32
SAMN10069052	PRJNA248792	X d			United Kingdom			2018			Human|Human|human; Homo sapiens			Enterica			Paratyphi B Var. Java	42	32
SAMN10076201	PRJNA248792	X d			United Kingdom			2018			Human|Human|human; Homo sapiens			Enterica			Paratyphi B Var. Java	42	32
SAMN10086849	PRJNA248792	X d			United Kingdom			2018			Human|Human|human; Homo sapiens			Enterica			Paratyphi B Var. Java	42	32
SAMN10104867	PRJNA248792	X d,e	X	X	United Kingdom	United Kingdom	United Kingdom	2016	2016	2016	Human|Human|human; Homo sapiens	human	human	Java	Java|NA	Java|NA	Paratyphi B Var. Java	42	32
SAMN10129818	PRJNA248792	X d			United Kingdom			2016			Human|Human|human; Homo sapiens			Unnamed			Paratyphi B Var. Java	42	32
SAMN10331231	PRJNA248792	X d			United Kingdom			2018			Human|Human|human; Homo sapiens			Enterica			Paratyphi B Var. Java	42	32
SAMN10576318	PRJNA248792	X d			United Kingdom			2018			Human|Human|human; Homo sapiens			Enterica			Paratyphi B Var. Java	42	32
SAMN10599807	PRJNA248792	X d			United Kingdom			2018			Human|Human|human; Homo sapiens			Enterica			Paratyphi B Var. Java	42	32
SAMN10642467	PRJNA248792	X d			United Kingdom			2018			Human|Human|human; Homo sapiens			Enterica			Paratyphi B Var. Java	42	32
SAMN10686464	PRJNA248792	X d			United Kingdom			2018			Human|Human|human; Homo sapiens			Enterica			Paratyphi B Var. Java	42	32
SAMN10735333	PRJNA248792	X d			United Kingdom			2018			Human|Human|human; Homo sapiens			Enterica			Paratyphi B Var. Java	42	32
SAMN10823763	PRJNA248792	X d			United Kingdom			2018			Human|Human|human; Homo sapiens			Enterica			Paratyphi B Var. Java	42	32
SAMN10827240	PRJNA248792	X d			United Kingdom			2018			Human|Human|human; Homo sapiens			Enterica			Paratyphi B Var. Java	42	32
SAMN10835729	PRJNA248792	X d			United Kingdom			2018			Human|Human|human; Homo sapiens			Unnamed			Paratyphi B Var. Java	42	32
SAMN10866874	PRJNA248792	X d			United Kingdom			2018			Human|Human|human; Homo sapiens			Enterica			Paratyphi B Var. Java	42	32
SAMN10867324	PRJNA248792	X d			United Kingdom			2017			Human|Human|human; Homo sapiens			Unnamed			Paratyphi B Var. Java	42	32
SAMN10867993	PRJNA248792	X d			United Kingdom			2017			Human|Human|human; Homo sapiens			Unnamed			Paratyphi B Var. Java	42	32
SAMN10868059	PRJNA248792	X d			United Kingdom			2017			Human|Human|human; Homo sapiens			Unnamed			Paratyphi B Var. Java	42	32
SAMN10868086	PRJNA248792	X d			United Kingdom			2019			Human|Human|human; Homo sapiens			Enterica			Paratyphi B Var. Java	42	32
SAMN10887333	PRJNA248792	X d			United Kingdom			2017			Human|Human|human; Homo sapiens			Unnamed			Paratyphi B Var. Java	42	32
SAMN10887335	PRJNA248792	X d			United Kingdom			2017			Human|Human|human; Homo sapiens			Unnamed			Paratyphi B Var. Java	42	32
SAMN10887390	PRJNA248792	X d			United Kingdom			2017			Human|Human|human; Homo sapiens			Unnamed			Paratyphi B Var. Java	42	32
SAMN10905406	PRJNA248792	X d			United Kingdom			2017			Human|Human|human; Homo sapiens			Unnamed			Paratyphi B Var. Java	42	32
SAMN10907349	PRJNA248792	X d			United Kingdom			2017			Human|Human|human; Homo sapiens			Unnamed			Paratyphi B Var. Java	42	32
SAMN10907506	PRJNA248792	X d,e	X	X	United Kingdom	United Kingdom	United Kingdom	2017	2017	2017	Human|Human|human; Homo sapiens	human	human	Java	Java|NA	Java|NA	Paratyphi B Var. Java	42	32
SAMN10907567	PRJNA248792	X d			United Kingdom			2017			Human|Human|human; Homo sapiens			Unnamed			Paratyphi B Var. Java	42	32
SAMN10922266	PRJNA248792	X d			United Kingdom			2017			Human|Human|human; Homo sapiens			Unnamed			Paratyphi B Var. Java	42	32
SAMN10959334	PRJNA248792	X d			United Kingdom			2017			Human|Human|human; Homo sapiens			Unnamed			Paratyphi B Var. Java	42	32
SAMN10959343	PRJNA248792	X d			United Kingdom			2019			Human|Human|human; Homo sapiens			Enterica			Paratyphi B Var. Java	42	32
SAMN11025428	PRJNA248792	X d			United Kingdom			2019			Human|Human|human; Homo sapiens			Enterica			Paratyphi B Var. Java	42	32
SAMN11042235	PRJNA248792	X d			United Kingdom			2019			Human|Human|human; Homo sapiens			Enterica			Paratyphi B Var. Java	42	32
SAMN11052393	PRJNA248792	X d			United Kingdom			2016			Human|Human|human; Homo sapiens			Unnamed			Paratyphi B Var. Java	42	32
SAMN11093556	PRJNA248792	X d			United Kingdom			2016			Human|Human|human; Homo sapiens			Unnamed			Paratyphi B Var. Java	42	32
SAMN11109024	PRJNA248792	X d			United Kingdom			2019			Human|Human|human; Homo sapiens			Enterica			Paratyphi B Var. Java	42	32
SAMN11109098	PRJNA248792	X d			United Kingdom			2015			Human|Human|human; Homo sapiens			Unnamed			Paratyphi B Var. Java	42	32
SAMN11155104	PRJNA248792	X d			United Kingdom			2015			Human|Human|human; Homo sapiens			Unnamed			Paratyphi B Var. Java	42	32
SAMN11245254	PRJNA248792	X d			United Kingdom			2019			Human|Human|human; Homo sapiens			Enterica			Paratyphi B Var. Java	42	32
SAMN11320733	PRJNA248792	X d			United Kingdom			2019			Human|Human|human; Homo sapiens			Salmonella Enterica			Paratyphi B Var. Java	42	32
SAMN11441200	PRJNA248792	X d			United Kingdom			2019			Human|Human|human; Homo sapiens			Salmonella Enterica			Paratyphi B Var. Java	42	32
SAMN11553635	PRJNA248792	X d			United Kingdom			2019			Human|Human|human; Homo sapiens			Salmonella Enterica			Paratyphi B Var. Java	42	32
SAMN11644870	PRJNA248792	X d			United Kingdom			2019			Human|Human|human; Homo sapiens			Salmonella Enterica			Paratyphi B Var. Java	42	32
SAMN11853921	PRJNA248792	X d			United Kingdom			2019			Human|Human|human; Homo sapiens			Salmonella Enterica			Paratyphi B Var. Java	42	32
SAMN12008843	PRJNA248792	X d			United Kingdom			2019			Human|Human|human; Homo sapiens			Salmonella Enterica			Paratyphi B Var. Java	42	32
SAMN12008849	PRJNA248792	X d			United Kingdom			2019			Human|Human|human; Homo sapiens			Salmonella Enterica			Paratyphi B Var. Java	42	32
SAMN12008894	PRJNA248792	X d			United Kingdom			2019			Human|Human|human; Homo sapiens			Salmonella Enterica			Paratyphi B Var. Java	42	32
SAMN12009154	PRJNA248792	X d			United Kingdom			2019			Human|Human|human; Homo sapiens			Salmonella Enterica			Paratyphi B Var. Java	42	32
SAMN12009344	PRJNA248792	X d			United Kingdom			2019			Human|Human|human; Homo sapiens			Salmonella Enterica			Paratyphi B Var. Java	42	32
SAMN12009356	PRJNA248792	X d			United Kingdom			2019			Human|Human|human; Homo sapiens			Salmonella Enterica			Paratyphi B Var. Java	42	32
SAMN12009366	PRJNA248792	X d			United Kingdom			2019			Human|Human|human; Homo sapiens			Salmonella Enterica			Paratyphi B Var. Java	42	32
SAMN12009392	PRJNA248792	X d			United Kingdom			2019			Human|Human|human; Homo sapiens			Salmonella Enterica			Paratyphi B Var. Java	42	32
SAMN12023534	PRJNA248792	X d			United Kingdom			2019			Human|Human|human; Homo sapiens			Salmonella Enterica			Paratyphi B Var. Java	42	32
SAMN12023592	PRJNA248792	X d			United Kingdom			2019			Human|Human|human; Homo sapiens			Salmonella Enterica			Paratyphi B Var. Java	42	32
SAMN12023891	PRJNA248792	X d			United Kingdom			2019			Human|Human|human; Homo sapiens			Salmonella Enterica			Paratyphi B Var. Java	42	32
SAMN12023926	PRJNA248792	X d			United Kingdom			2019			Human|Human|human; Homo sapiens			Salmonella Enterica			Paratyphi B Var. Java	42	32
SAMN12023946	PRJNA248792	X d			United Kingdom			2019			Human|Human|human; Homo sapiens			Salmonella Enterica			Paratyphi B Var. Java	42	32
SAMN12039036	PRJNA248792	X d			United Kingdom			2019			Human|Human|human; Homo sapiens			Salmonella Enterica			Paratyphi B Var. Java	42	32
SAMN12040053	PRJNA248792	X d			United Kingdom			2019			Human|Human|human; Homo sapiens			Salmonella Enterica			Paratyphi B Var. Java	42	32
SAMN12114112	PRJNA248792	X d			United Kingdom			2019			Human|Human|human; Homo sapiens			Salmonella Enterica			Paratyphi B Var. Java	42	32
SAMN12123138	PRJNA248792	X d			United Kingdom			2019			Human|Human|human; Homo sapiens			Salmonella Enterica			Paratyphi B Var. Java	42	32
SAMN12137433	PRJNA248792	X d			United Kingdom			2019			Human|Human|human; Homo sapiens			Salmonella Enterica			Paratyphi B Var. Java	42	32
SAMN12137498	PRJNA248792	X d			United Kingdom			2019			Human|Human|human; Homo sapiens			Salmonella Enterica			Paratyphi B Var. Java	42	32
SAMN12163132	PRJNA248792	X d			United Kingdom			2019			Human|Human|human; Homo sapiens			Salmonella Enterica			Paratyphi B Var. Java	42	32
SAMN12184517	PRJNA230403	X d			USA			NA			NA|NA|NA			NA			Paratyphi B Var. Java	42	32
SAMN12221128	PRJNA248792	X d			United Kingdom			2019			Human|Human|human; Homo sapiens			Salmonella Enterica			Paratyphi B Var. Java	42	32
SAMN12221130	PRJNA248792	X d			United Kingdom			2019			Human|Human|human; Homo sapiens			Salmonella Enterica			Paratyphi B Var. Java	42	32
SAMN12227206	PRJNA248792	X d			United Kingdom			2019			Human|Human|human; Homo sapiens			Salmonella Enterica			Paratyphi B Var. Java	42	32
SAMN12227207	PRJNA248792	X d			United Kingdom			2019			Human|Human|human; Homo sapiens			Salmonella Enterica			Paratyphi B Var. Java	42	32
SAMN12227217	PRJNA248792	X d			United Kingdom			2019			Human|Human|human; Homo sapiens			Salmonella Enterica			Paratyphi B Var. Java	42	32
SAMN12227231	PRJNA248792	X d			United Kingdom			2019			Human|Human|human; Homo sapiens			Salmonella Enterica			Paratyphi B Var. Java	42	32
SAMN12228672	PRJNA248792	X d			United Kingdom			2019			Human|Human|human; Homo sapiens			Salmonella Enterica			Paratyphi B Var. Java	42	32
SAMN12238798	PRJNA248792	X d			United Kingdom			2019			Human|Human|human; Homo sapiens			Salmonella Enterica			Paratyphi B Var. Java	42	32
SAMN12239096	PRJNA248792	X d			United Kingdom			2019			Human|Human|human; Homo sapiens			Salmonella Enterica			Paratyphi B Var. Java	42	32
SAMN12265759	PRJNA248792	X d			United Kingdom			2019			Human|Human|human; Homo sapiens			Salmonella Enterica			Paratyphi B Var. Java	42	32
SAMN12272110	PRJNA248792	X d			United Kingdom			2019			Human|Human|human; Homo sapiens			Salmonella Enterica			Paratyphi B Var. Java	42	32
SAMN12283906	PRJNA230403	X d			USA			NA			NA|NA|NA			NA			Paratyphi B Var. Java	42	32
SAMN12286596	PRJNA230403	X d			USA			NA			NA|NA|NA			NA			Paratyphi B Var. Java	42	32
SAMN12324683	PRJNA248792	X d			United Kingdom			2019			Human|Human|human; Homo sapiens			Salmonella Enterica			Paratyphi B Var. Java	42	32
SAMN12324726	PRJNA248792	X d			United Kingdom			2019			Human|Human|human; Homo sapiens			Salmonella Enterica			Paratyphi B Var. Java	42	32
SAMN12324875	PRJNA248792	X d			United Kingdom			2019			Human|Human|human; Homo sapiens			Salmonella Enterica			Paratyphi B Var. Java	42	32
SAMN12324907	PRJNA248792	X d			United Kingdom			2019			Human|Human|human; Homo sapiens			Salmonella Enterica			Paratyphi B Var. Java	42	32
SAMN12324934	PRJNA248792	X d			United Kingdom			2019			Human|Human|human; Homo sapiens			Salmonella Enterica			Paratyphi B Var. Java	42	32
SAMN12326913	PRJNA248792	X d			United Kingdom			2019			Human|Human|human; Homo sapiens			Salmonella Enterica			Paratyphi B Var. Java	42	32
SAMN12333856	PRJNA230403	X d			USA			NA			NA|NA|NA			NA			Paratyphi B Var. Java	42	32
SAMN12336927	PRJNA230403	X d			USA			NA			NA|NA|NA			NA			Paratyphi B Var. Java	42	32
SAMN12356548	PRJNA248792	X d			United Kingdom			2019			Human|Human|Homo sapiens; human			Salmonella Enterica			Paratyphi B Var. Java	42	32
SAMN12356554	PRJNA248792	X d			United Kingdom			2019			Human|Human|Homo sapiens; human			Salmonella Enterica			Paratyphi B Var. Java	42	32
SAMN12365094	PRJNA248792	X d			United Kingdom			2019			Human|Human|Homo sapiens; human			Salmonella Enterica			Paratyphi B Var. Java	42	32
SAMN12365116	PRJNA248792	X d			United Kingdom			2019			Human|Human|Homo sapiens; human			Salmonella Enterica			Paratyphi B Var. Java	42	32
SAMN12365205	PRJNA248792	X d			United Kingdom			2019			Human|Human|Homo sapiens; human			Salmonella Enterica			Paratyphi B Var. Java	42	32
SAMN12385951	PRJNA248792	X d			United Kingdom			2019			Human|Human|Homo sapiens; human			Salmonella Enterica			Paratyphi B Var. Java	42	32
SAMN12390767	PRJNA357723	X d			USA			2019			Companion Animal|Air|Wastewater treatment system			NA			Paratyphi B Var. Java	42	32
SAMN12390825	PRJNA357723	X d			USA			2019			Companion Animal|Air|Wastewater treatment system			NA			Paratyphi B Var. Java	42	32
SAMN12412303	PRJNA248792	X d			United Kingdom			2019			Human|Human|Homo sapiens; human			Salmonella Enterica			Paratyphi B Var. Java	42	32
SAMN12415897	PRJNA248792	X d			United Kingdom			2019			Human|Human|Homo sapiens; human			Salmonella Enterica			Paratyphi B Var. Java	42	32
SAMN12422947	PRJNA248792	X d			United Kingdom			2019			Human|Human|Homo sapiens; human			Salmonella Enterica			Paratyphi B Var. Java	42	32
SAMN12509225	PRJNA248792	X d			United Kingdom			2019			Human|Human|Homo sapiens; human			Salmonella Enterica			Paratyphi B Var. Java	42	32
SAMN12509247	PRJNA248792	X d			United Kingdom			2019			Human|Human|Homo sapiens; human			Salmonella Enterica			Paratyphi B Var. Java	42	32
SAMN12528549	PRJNA248792	X d			United Kingdom			2019			Human|Human|Homo sapiens; human			Salmonella Enterica			Paratyphi B Var. Java	42	32
SAMN12529069	PRJNA248792	X d			United Kingdom			2019			Human|Human|Homo sapiens; human			Salmonella Enterica			Paratyphi B Var. Java	42	32
SAMN12538983	PRJNA248792	X d			United Kingdom			2019			Human|Human|Homo sapiens; human			Salmonella Enterica			Paratyphi B Var. Java	42	32
SAMN12558593	PRJNA248792	X d			United Kingdom			2019			Human|Human|Homo sapiens; human			Salmonella Enterica			Paratyphi B Var. Java	42	32
SAMN12558594	PRJNA248792	X d			United Kingdom			2019			Human|Human|Homo sapiens; human			Salmonella Enterica			Paratyphi B Var. Java	42	32
SAMN12567685	PRJNA248792	X d			United Kingdom			2019			Human|Human|Homo sapiens; human			Salmonella Enterica			Paratyphi B Var. Java	42	32
SAMN12590245	PRJNA248792	X d			United Kingdom			2019			Human|Human|Homo sapiens; human			Salmonella Enterica			Paratyphi B Var. Java	42	32
SAMN12597945	PRJNA248792	X d			United Kingdom			2019			Human|Human|Homo sapiens; human			Salmonella Enterica			Paratyphi B Var. Java	42	32
SAMN12659372	PRJNA248792	X d			United Kingdom			2019			Human|Human|Homo sapiens; human			Salmonella Enterica			Paratyphi B Var. Java	42	32
SAMN12659391	PRJNA248792	X d			United Kingdom			2019			Human|Human|Homo sapiens; human			Salmonella Enterica			Paratyphi B Var. Java	42	32
SAMN12659403	PRJNA248792	X d			United Kingdom			2019			Human|Human|Homo sapiens; human			Salmonella Enterica			Paratyphi B Var. Java	42	32
SAMN12663124	PRJNA248792	X d			United Kingdom			2019			Human|Human|Homo sapiens; human			Salmonella Enterica			Paratyphi B Var. Java	42	32
SAMN12686777	PRJNA248792	X d			United Kingdom			2019			Human|Human|Homo sapiens; human			Salmonella Enterica			Paratyphi B Var. Java	42	32
SAMN12686839	PRJNA248792	X d			United Kingdom			2019			Human|Human|Homo sapiens; human			Salmonella Enterica			Paratyphi B Var. Java	42	32
SAMN12686849	PRJNA248792	X d			United Kingdom			2019			Human|Human|Homo sapiens; human			Salmonella Enterica			Paratyphi B Var. Java	42	32
SAMN12711732	PRJNA248792	X d			United Kingdom			2019			Human|Human|Homo sapiens; human			Salmonella Enterica			Paratyphi B Var. Java	42	32
SAMN12724449	PRJNA248792	X d			United Kingdom			2019			Human|Human|Homo sapiens; human			Salmonella Enterica			Paratyphi B Var. Java	42	32
SAMN12751082	PRJNA248792	X d			United Kingdom			2019			Human|Human|Homo sapiens; human			Salmonella Enterica			Paratyphi B Var. Java	42	32
SAMN12775820	PRJNA248792	X d			United Kingdom			2019			Human|Human|Homo sapiens; human			Salmonella Enterica			Paratyphi B Var. Java	42	32
SAMN12783663	PRJNA248792	X d			United Kingdom			2019			Human|Human|Homo sapiens; human			Salmonella Enterica			Paratyphi B Var. Java	42	32
SAMN12915403	PRJNA248792	X d			United Kingdom			2019			Human|Human|Homo sapiens; human			Salmonella Enterica			Paratyphi B Var. Java	42	32
SAMN12995314	PRJNA248792	X d			United Kingdom			2019			Human|Human|Homo sapiens; human			Salmonella Enterica			Paratyphi B Var. Java	42	32
SAMN13002673	PRJNA248792	X d			United Kingdom			2019			Human|Human|Homo sapiens; human			Salmonella Enterica			Paratyphi B Var. Java	42	32
SAMN13035393	PRJNA248792	X d			United Kingdom			2019			Human|Human|Homo sapiens; human			Salmonella Enterica			Paratyphi B Var. Java	42	32
SAMN13064256	PRJNA248792	X d			United Kingdom			2019			Human|Human|Homo sapiens; human			Salmonella Enterica			Paratyphi B Var. Java	42	32
SAMN13064261	PRJNA248792	X d			United Kingdom			2019			Human|Human|Homo sapiens; human			Salmonella Enterica			Paratyphi B Var. Java	42	32
SAMN13150796	PRJNA186035	X d			Thailand			2019			Environment|Plant|CHIP- COCONUT CHIPS			NA			Paratyphi B Var. Java	42	32
SAMN13154223	PRJNA248792	X d			United Kingdom			2019			Human|Human|Homo sapiens; human			Salmonella Enterica			Paratyphi B Var. Java	42	32
SAMN13182179	PRJNA248792	X d			United Kingdom			2019			Human|Human|Homo sapiens; human			Salmonella Enterica			Paratyphi B Var. Java	42	32
SAMN13245167	PRJNA248792	X d			United Kingdom			2019			Human|Human|Homo sapiens; human			Salmonella Enterica			Paratyphi B Var. Java	42	32
SAMN13414203	PRJNA248792	X d			United Kingdom			2019			Human|Human|Homo sapiens; human			Enterica			Paratyphi B Var. Java	42	32
SAMN13435413	PRJNA248792	X d			United Kingdom			2019			Human|Human|Homo sapiens; human			Enterica			Paratyphi B Var. Java	42	32
SAMEA101113918	PRJEB18998	X d,e	X	X	Ireland	Ireland	Ireland	2017	2017	2017	Human|Human|Homo sapiens; Human	Human	human	Java	Java|NA	Java|NA	Paratyphi B Var. Java	43	5
SAMEA101179918	PRJEB18998	X d,e	X	X	Ireland	Ireland	Ireland	2017	2017	2017	Human|Human|Homo sapiens; Human	Human	human	Java	Java|NA	Java|NA	Paratyphi B Var. Java	43	5
SAMEA104020355	PRJEB18998	X d,e	X	X	Ireland	Ireland	Ireland	2017	2017	2017	Human|Human|Homo sapiens; Human	Human	human	Java	Java|NA	Java|NA	Paratyphi B Var. Java	43	5
SAMEA104151801	PRJEB14050	X d			NA			NA			NA|NA|NA			Typhi			Paratyphi B Var. Java	43	5
SAMEA104400029	PRJEB18998	X d,e	X	X	Ireland	Ireland	Ireland	NA	2017	2017	Human|Human|Homo sapiens; human	Human	human	Java	Java|NA	Java|NA	Paratyphi B Var. Java	43	5
SAMEA104413191	PRJEB23743	X d	X	X	Poland	Poland	Poland	2015	2015	2015	Human|Human|Homo sapiens; feaces	Homo sapiens feaces	NA	Paratyphi_B	Paratyphi_B|NA	NA|NA	Paratyphi B Var. Java	43	5
SAMEA104413275	PRJEB23743	X d		X	Poland		Poland	2015		2015	Human|Human|Homo sapiens; Feaces		NA	Paratyphi_B		NA|NA	Paratyphi B Var. Java	43	5
SAMEA1324302	PRJEB2856	X d			NA			NA			NA|NA|NA			Paratyphi B			Paratyphi B Var. Java	43	5
SAMEA1466431	PRJEB2856	X d			NA			NA			NA|NA|NA			Paratyphi B			Paratyphi B Var. Java	43	5
SAMEA1484351	PRJEB2290	X d,e		X	NA		NA	NA		NA	NA|NA|NA		NA	Paratyphi B var. Java		NA|NA	Paratyphi B Var. Java	43	5
SAMEA1687826	PRJEB2770	X d			NA			NA			NA|NA|NA			Paratyphi B			Paratyphi B Var. Java	43	5
SAMEA1903926	PRJEB2856	X d,e	X	X	NA	NA	NA	NA	NA	NA	NA|NA|NA	NA	NA	Paratyphi B var. Java	NA|NA	Java|NA	Paratyphi B Var. Java	43	5
SAMEA1903929	PRJEB2856	X d,e	X	X	NA	NA	NA	NA	NA	NA	NA|NA|NA	NA	NA	Java	NA|NA	Java|NA	Paratyphi B Var. Java	43	5
SAMEA1903932	PRJEB2856	X d,e	X	X	NA	NA	NA	NA	NA	NA	NA|NA|NA	NA	NA	Java	NA|NA	Java|NA	Paratyphi B Var. Java	43	5
SAMEA1903934	PRJEB2856	X d,e	X	X	NA	NA	NA	NA	NA	NA	NA|NA|NA	NA	NA	Java	NA|NA	Java|NA	Paratyphi B Var. Java	43	5
SAMEA1903941	PRJEB2856	X d,e	X	X	NA	NA	NA	NA	NA	NA	NA|NA|NA	NA	NA	Java	NA|NA	Java|NA	Paratyphi B Var. Java	43	5
SAMEA1903952	PRJEB2856	X d,e	X	X	NA	NA	NA	NA	NA	NA	NA|NA|NA	NA	NA	Paratyphi B var. Java	NA|NA	Java|NA	Paratyphi B Var. Java	43	5
SAMEA1903956	PRJEB2856	X d,e	X	X	NA	NA	NA	NA	NA	NA	NA|NA|NA	NA	NA	Paratyphi B var. Java	NA|NA	Java|NA	Paratyphi B Var. Java	43	5
SAMEA1903957	PRJEB2856	X d,e	X	X	NA	NA	NA	NA	NA	NA	NA|NA|NA	NA	NA	Java	NA|NA	Java|NA	Paratyphi B Var. Java	43	5
SAMEA1903959	PRJEB2856	X d,e	X	X	NA	NA	NA	NA	NA	NA	NA|NA|NA	NA	NA	Java	NA|NA	Java|NA	Paratyphi B Var. Java	43	5
SAMEA1903962	PRJEB2856	X d,e	X	X	NA	NA	NA	NA	NA	NA	NA|NA|NA	NA	NA	Java	NA|NA	Java|NA	Paratyphi B Var. Java	43	5
SAMEA1903964	PRJEB2856	X d,e	X	X	NA	NA	NA	NA	NA	NA	NA|NA|NA	NA	NA	Paratyphi B var. Java	NA|NA	Java|NA	Paratyphi B Var. Java	43	5
SAMEA1903966	PRJEB2856	X d,e	X	X	NA	NA	NA	NA	NA	NA	NA|NA|NA	NA	NA	Java	NA|NA	Java|NA	Paratyphi B Var. Java	43	5
SAMEA1903967	PRJEB2856	X d,e	X	X	NA	NA	NA	NA	NA	NA	NA|NA|NA	NA	NA	Java	NA|NA	Java|NA	Paratyphi B Var. Java	43	5
SAMEA1903968	PRJEB2856	X d,e	X	X	NA	NA	NA	NA	NA	NA	NA|NA|NA	NA	NA	Paratyphi B var. Java	NA|NA	Java|NA	Paratyphi B Var. Java	43	5
SAMEA2224128	PRJEB2856	X d			NA			NA			NA|NA|NA			Paratyphi B			Paratyphi B Var. Java	43	5
SAMEA2258636	PRJEB2856	X d			NA			NA			NA|NA|NA			Paratyphi B			Paratyphi B Var. Java	43	5
SAMEA2258637	PRJEB2856	X d			NA			NA			NA|NA|NA			Paratyphi B			Paratyphi B Var. Java	43	5
SAMEA2258638	PRJEB2856	X d			NA			NA			NA|NA|NA			Paratyphi B			Paratyphi B Var. Java	43	5
SAMEA2258640	PRJEB2856	X d			NA			NA			NA|NA|NA			Paratyphi B			Paratyphi B Var. Java	43	5
SAMEA2258641	PRJEB2856	X d			NA			NA			NA|NA|NA			Paratyphi B			Paratyphi B Var. Java	43	5
SAMEA2258643	PRJEB2856	X d			NA			NA			NA|NA|NA			Paratyphi B			Paratyphi B Var. Java	43	5
SAMEA2707850	PRJEB1397	X d			NA			NA			NA|NA|NA			NA			Paratyphi B Var. Java	43	5
SAMEA3876799	PRJEB2246	X d,e			Germany			2002			NA|Reptile|Tortoise			Paratyphi B var Java			Paratyphi B Var. Java	43	5
SAMEA3876804	PRJEB2246	X d			United Kingdom			1983			Environment|NA|NA			Paratyphi B			Paratyphi B Var. Java	43	5
SAMEA4895853	PRJEB28619	X d	X	X	Netherlands	Netherlands	Netherlands	2008	2008	2008	Human|Human|Human; Feces	Feces	Homo sapiens	Paratyphi B	NA|NA	NA|NA	Paratyphi B Var. Java	43	5
SAMEA52756918	PRJEB18998	X d,e	X	X	Ireland	Ireland	Ireland	2016	2016	2016	Human|Human|Homo sapiens; Human	Human	human	Java	Java|NA	Java|NA	Paratyphi B Var. Java	43	5
SAMEA53428168	PRJEB18998	X d,e	X	X	Ireland	Ireland	Ireland	2016	2016	2016	Human|Human|Homo sapiens; Human	Human	human	Paratyphi B var. Java	Java|NA	Java|NA	Paratyphi B Var. Java	43	5
SAMEA5395594	PRJEB31547	X d			Netherlands			2015			Human|Human|Human (Faeces)			NA			Paratyphi B Var. Java	43	5
SAMEA5395597	PRJEB31547	X d			Netherlands			2006			Human|Human|Human (Faeces)			NA			Paratyphi B Var. Java	43	5
SAMEA78287668	PRJEB18998	X d,e	X	X	Ireland	Ireland	Ireland	2016	2016	2016	Human|Human|Homo sapiens; Human	Human	human	Java	Java|NA	Java|NA	Paratyphi B Var. Java	43	5
SAMEA80158918	PRJEB18998	X d,e	X	X	Ireland	Ireland	Ireland	2016	2016	2016	Human|Human|Homo sapiens; Human	Human	human	Java	Java|NA	Java|NA	Paratyphi B Var. Java	43	5
SAMEA81463918	PRJEB18998	X d,e	X	X	Ireland	Ireland	Ireland	2015	2015	2015	Human|Human|Homo sapiens; Human	Human	human	Java	Java|NA	Java|NA	Paratyphi B Var. Java	43	5
SAMEA915635	PRJEB2246	X d	X	X	NA	NA	NA	NA	NA	NA	NA|NA|NA	NA	NA	NA	NA|NA	Java|NA	Paratyphi B Var. Java	43	5
SAMEA915636	PRJEB2246	X d	X	X	NA	NA	NA	NA	NA	NA	NA|NA|NA	NA	NA	NA	NA|NA	Java|NA	Paratyphi B Var. Java	43	5
SAMN01816224	PRJNA186035	X d			Bangladesh			2007			Aquatic animal|Fish|Baila Fish, Frozen			NA			Paratyphi B Var. Java	43	5
SAMN02344775	PRJNA186035	X d			Morocco			2010			Food|Composite Food|white meat spice rub			Paratyphi B			Paratyphi B Var. Java	43	5
SAMN02345024	PRJNA186035	X d			India			2010			Aquatic animal|Fish|indian mackerel hasa hasa			Paratyphi B			Paratyphi B Var. Java	43	5
SAMN02345305	PRJNA186035	X d,e		X	Thailand		Thailand	2011		2011	Aquatic animal|Fish|Squid strips		frozen calamari strips	Paratyphi B var. Java		Paratyphi B var. L(+) tartrate + (Java)|NA	Paratyphi B Var. Java	43	5
SAMN02367686	PRJNA203445	X d			United Kingdom			1983			Environment|Water|Sewage			Paratyphi B			Paratyphi B Var. Java	43	5
SAMN02367688	PRJNA203445	X d			United Kingdom			1965			Environment|Water|Sewage			Paratyphi B			Paratyphi B Var. Java	43	5
SAMN02368626	PRJNA203445	X d			Ethiopia			2011			Food|NA|NA			Newport			Paratyphi B Var. Java	43	5
SAMN02368634	PRJNA203445	X d			Taiwan			2004			Human|Human|Human; Homo sapiens			Paratyphi B			Paratyphi B Var. Java	43	5
SAMN02645745	PRJNA186035	X d			USA			2013			Human|Human|Stool; Homo sapiens			I 4,[5],12:B:- L(+) Tartrate +			Paratyphi B Var. Java	43	5
SAMN02678553	PRJNA186035	X d			Indonesia			2010			Aquatic|Fish|frz tuna pieces (chopped)			Paratyphi B			Paratyphi B Var. Java	43	5
SAMN02698250	PRJNA186035	X d,e		X	Bangladesh		Bangladesh	2011		2011	Aquatic|Fish|pabda fish		pabda fish	Paratyphi B var. Java		Paratyphi B var. L(+) tartrate + (Java)|NA	Paratyphi B Var. Java	43	5
SAMN02698417	PRJNA186035	X d,e		X	Indonesia		Indonesia	2011		2011	Aquatic|Fish|scarlet snapper fillets, frz		scarlet snapper fillets, frz	Paratyphi B var. Java		Paratyphi B var. L(+) tartrate + (Java)|NA	Paratyphi B Var. Java	43	5
SAMN02767976	PRJNA219491	X d,e		X	USA		USA	2012		2012	Food|Plant|soybean tempeh		soybean tempeh	Paratyphi B var. Java		Paratyphi B var. L(+) tartrate + (Java)|NA	Paratyphi B Var. Java	43	5
SAMN02767977	PRJNA219491	X d,e		X	USA		USA	2012		2012	Food|Plant|soybean tempeh		soybean tempeh	Paratyphi B var. Java		Paratyphi B var. L(+) tartrate + (Java)|NA	Paratyphi B Var. Java	43	5
SAMN02767978	PRJNA219491	X d,e		X	USA		USA	2012		2012	Food|Plant|tempeh culture open bag		tempeh culture open bag	Paratyphi B var. Java		Paratyphi B var. L(+) tartrate + (Java)|NA	Paratyphi B Var. Java	43	5
SAMN02767979	PRJNA219491	X d,e		X	USA		USA	2012		2012	Food|Plant|tempeh culture unopen bag		tempeh culture unopen bag	Paratyphi B var. Java		Paratyphi B var. L(+) tartrate + (Java)|NA	Paratyphi B Var. Java	43	5
SAMN02767980	PRJNA219491	X d,e		X	USA		USA	2012		2012	Food|Plant|black-eyed pea tempeh		black eyed pea tempeh	Paratyphi B var. Java		Paratyphi B var. L(+) tartrate + (Java)|NA	Paratyphi B Var. Java	43	5
SAMN02843497	PRJNA186035	X d,e		X	Vietnam		Vietnam	2001		2001	Aquatic|Fish|frozen mudfish		frozen mudfish	Paratyphi B var. Java		Paratyphi B var. L(+) tartrate + (Java)|NA	Paratyphi B Var. Java	43	5
SAMN02843856	PRJNA186035	X d			Myanmar			2003			Aquatic|Shellfish|raw shrimp			Paratyphi B			Paratyphi B Var. Java	43	5
SAMN02844668	PRJNA186035	X d,e		X	Bangladesh		Bangladesh	2008		2008	Aquatic|Fish|pabda fish		pabda fish	Paratyphi B var. Java		Paratyphi B var. L(+) tartrate + (Java)|NA	Paratyphi B Var. Java	43	5
SAMN02844727	PRJNA186035	X d,e		X	Indonesia		Indonesia	2009		2009	Aquatic|Fish|tuna steak, frz, smoked		tuna steak, frz, smoked	Paratyphi B var. Java		Paratyphi B var. L(+) tartrate + (Java)|NA	Paratyphi B Var. Java	43	5
SAMN02845120	PRJNA186035	X d			Canada			2002			Aquatic|Fish|dried filefish			Paratyphi B			Paratyphi B Var. Java	43	5
SAMN02845565	PRJNA186035	X d,e		X	Bangladesh		Bangladesh	2004		2004	Aquatic|Shellfish|frozen fresh water shrimp		frozen fresh water shrimp	Paratyphi B var. Java		Paratyphi B var. L(+) tartrate + (Java)|NA	Paratyphi B Var. Java	43	5
SAMN02845568	PRJNA186035	X d,e		X	Bangladesh		Bangladesh	2004		2004	Aquatic|Shellfish|frozen headless shell-on shrimp		frozen headless shell-on shrimp	Paratyphi B var. Java		Paratyphi B var. L(+) tartrate + (Java)|NA	Paratyphi B Var. Java	43	5
SAMN02845633	PRJNA186035	X d,e		X	Sri Lanka		Sri Lanka	2005		2005	Environment|Plant|black pepper		black pepper	Paratyphi B Var. L(+) Tartrate + (Java)		Paratyphi B var. L(+) tartrate + (Java)|NA	Paratyphi B Var. Java	43	5
SAMN02846305	PRJNA186035	X d,e		X	Thailand		Thailand	2008		2008	Aquatic|Fish|fusilier fish, frz		fusilier fish, frz	Paratyphi B var. Java		Paratyphi B var. L(+) tartrate + (Java)|NA	Paratyphi B Var. Java	43	5
SAMN02846924	PRJNA186035	X d,e		X	Bangladesh		Bangladesh	2010		2010	Aquatic animal|Fish|hilsha ilisha egg (roe)		hilsha ilisha egg (roe)	Paratyphi B var. Java		Paratyphi B var. L(+) tartrate + (Java)|NA	Paratyphi B Var. Java	43	5
SAMN02846975	PRJNA186035	X d			India			2010			Aquatic animal|Shellfish|black tiger shrimp, raw, frz			Paratyphi B			Paratyphi B Var. Java	43	5
SAMN02847063	PRJNA186035	X d,e		X	Bangladesh		Bangladesh	2010		2010	Aquatic animal|Shellfish|frozen black tiger headless shell on shrimp		frozen black tiger headless shell on shrimp	Paratyphi B var. Java		Paratyphi B var. L(+) tartrate + (Java)|NA	Paratyphi B Var. Java	43	5
SAMN02847224	PRJNA186035	X d,e		X	Bangladesh		Bangladesh	2011		2011	Environment|Water|rupsha		rupsha	Paratyphi B var. Java		Paratyphi B var. L(+) tartrate + (Java)|NA	Paratyphi B Var. Java	43	5
SAMN02919084	PRJNA186035	X d			Brunei			2014			Aquatic animal|Shellfish|shrimp			NA			Paratyphi B Var. Java	43	5
SAMN03152368	PRJNA248792	X d,e	X	X	NA	NA	NA	2012	2012	2012	Human|Human|Human; Homo sapiens	human	human	Java	Java|NA	Java|NA	Paratyphi B Var. Java	43	5
SAMN03168565	PRJNA248792	X d,e	X	X	United Kingdom	United Kingdom	United Kingdom	2012	2012	2012	Human|Human|Human; Homo sapiens	human	human	Java	Java|NA	Java|NA	Paratyphi B Var. Java	43	5
SAMN03168711	PRJNA248792	X d	X	X	United Kingdom	United Kingdom	United Kingdom	2012	2012	2012	Human|Human|Human; Homo sapiens	human	human	NA	Java|NA	Java|NA	Paratyphi B Var. Java	43	5
SAMN03168730	PRJNA248792	X d	X	X	United Kingdom	United Kingdom	United Kingdom	2012	2012	2012	Human|Human|Human; Homo sapiens	human	human	NA	Java|NA	Java|NA	Paratyphi B Var. Java	43	5
SAMN03168737	PRJNA248792	X d,e	X	X	United Kingdom	United Kingdom	United Kingdom	2012	2012	2012	Human|Human|Human; Homo sapiens	human	human	Paratyphi B var. Java	Java|NA	Java|NA	Paratyphi B Var. Java	43	5
SAMN03168994	PRJNA248792	X d,e	X	X	United Kingdom	United Kingdom	United Kingdom	2012	2012	2012	Food|NA|NA	food	food	Java	Java|NA	Java|NA	Paratyphi B Var. Java	43	5
SAMN03169077	PRJNA248792	X d,e	X	X	United Kingdom	United Kingdom	United Kingdom	2012	2012	2012	Human|Human|Human; Homo sapiens	human	human	Java	Java|NA	Java|NA	Paratyphi B Var. Java	43	5
SAMN03169178	PRJNA248792	X d,e	X	X	United Kingdom	United Kingdom	United Kingdom	2012	2012	2012	Human|Human|Human; Homo sapiens	human	human	Java	Java|NA	Java|NA	Paratyphi B Var. Java	43	5
SAMN03169487	PRJNA248792	X d,e	X	X	United Kingdom	United Kingdom	United Kingdom	2012	2012	2012	Human|Human|Human; Homo sapiens	human	human	Java	Java|NA	Java|NA	Paratyphi B Var. Java	43	5
SAMN03169524	PRJNA248792	X d,e	X	X	NA	NA	NA	2012	2012	2012	Human|Human|Human; Homo sapiens	human	human	Java	Java|NA	Java|NA	Paratyphi B Var. Java	43	5
SAMN03325181	PRJNA186035	X d			Indonesia			2014			Aquatic animal|Shellfish|frz raw octopus			NA			Paratyphi B Var. Java	43	5
SAMN03358485	PRJNA203445	X d			NA			NA			NA|NA|culture			NA			Paratyphi B Var. Java	43	5
SAMN03431362	PRJNA274995	X d,e			USA			2010			Environment|Water|sewage, sand island waste water			Paratyphi B var. Java			Paratyphi B Var. Java	43	5
SAMN03431363	PRJNA274995	X d,e			USA			2010			Environment|Water|sewage, sand island waste water			Paratyphi B var. Java			Paratyphi B Var. Java	43	5
SAMN03431364	PRJNA274995	X d,e			USA			2010			Environment|Water|sewage, sand island waste water			Paratyphi B var. Java			Paratyphi B Var. Java	43	5
SAMN03431365	PRJNA274995	X d,e			USA			2010			Environment|Water|sewage, sand island waste water			Paratyphi B var. Java			Paratyphi B Var. Java	43	5
SAMN03431366	PRJNA274995	X d,e			USA			2010			Environment|Water|sewage, sand island waste water			Paratyphi B var. Java			Paratyphi B Var. Java	43	5
SAMN03431367	PRJNA274995	X d,e			USA			2011			Environment|Water|sewage, sand island waste water			Paratyphi B var. Java			Paratyphi B Var. Java	43	5
SAMN03431368	PRJNA274995	X d,e			USA			2011			Environment|Water|sewage, sand island waste water			Paratyphi B var. Java			Paratyphi B Var. Java	43	5
SAMN03431369	PRJNA274995	X d,e			USA			2011			Environment|Water|sewage, sand island waste water			Paratyphi B var. Java			Paratyphi B Var. Java	43	5
SAMN03431370	PRJNA274995	X d,e			USA			2011			Environment|Water|sewage, sand island waste water			Paratyphi B var. Java			Paratyphi B Var. Java	43	5
SAMN03465998	PRJNA248792	X d	X	X	United Kingdom	United Kingdom	United Kingdom	2014	2014	2014	Human|Human|Human; Homo sapiens	human	human	NA	Java|NA	Java|NA	Paratyphi B Var. Java	43	5
SAMN03466435	PRJNA248792	X d	X	X	United Kingdom	United Kingdom	United Kingdom	2014	2014	2014	Human|Human|Human; Homo sapiens	human	human	NA	Java|NA	Java|NA	Paratyphi B Var. Java	43	5
SAMN03468597	PRJNA248792	X d			United Kingdom			2014			Human|Human|Human; Homo sapiens			NA			Paratyphi B Var. Java	43	5
SAMN03468724	PRJNA248792	X d,e	X	X	United Kingdom	United Kingdom	United Kingdom	2014	2014	2014	Human|Human|Human; Homo sapiens	human	human	Java	Java|NA	Java|NA	Paratyphi B Var. Java	43	5
SAMN03468752	PRJNA248792	X d,e	X	X	United Kingdom	United Kingdom	United Kingdom	2015	2015	2015	Human|Human|Human; Homo sapiens	human	human	Java	Java|NA	Java|NA	Paratyphi B Var. Java	43	5
SAMN03469200	PRJNA248792	X d,e	X	X	United Kingdom	United Kingdom	United Kingdom	2015	2015	2015	Human|Human|Human; Homo sapiens	human	human	Java	Java|NA	Java|NA	Paratyphi B Var. Java	43	5
SAMN03469678	PRJNA248792	X d,e	X	X	United Kingdom	United Kingdom	United Kingdom	2014	2014	2014	Human|Human|Human; Homo sapiens	human	human	Java	Java|NA	Java|NA	Paratyphi B Var. Java	43	5
SAMN03469761	PRJNA248792	X d,e	X	X	United Kingdom	United Kingdom	United Kingdom	2015	2015	2015	Human|Human|Human; Homo sapiens	human	human	Java	Java|NA	Java|NA	Paratyphi B Var. Java	43	5
SAMN03469765	PRJNA248792	X d,e	X	X	United Kingdom	United Kingdom	United Kingdom	2015	2015	2015	Human|Human|Human; Homo sapiens	human	human	Java	Java|NA	Java|NA	Paratyphi B Var. Java	43	5
SAMN03469778	PRJNA248792	X d			United Kingdom			2014			Human|Human|Human; Homo sapiens			Paratyphi A			Paratyphi B Var. Java	43	5
SAMN03469853	PRJNA248792	X d,e	X	X	United Kingdom	United Kingdom	United Kingdom	2014	2014	2014	Human|Human|Human; Homo sapiens	human	human	Paratyphi B var. Java	Java|NA	Java|NA	Paratyphi B Var. Java	43	5
SAMN03469944	PRJNA248792	X d,e	X	X	United Kingdom	United Kingdom	United Kingdom	2014	2014	2014	Human|Human|Human; Homo sapiens	human	human	Java	Java|NA	Java|NA	Paratyphi B Var. Java	43	5
SAMN03473944	PRJNA248792	X d,e	X	X	United Kingdom	United Kingdom	United Kingdom	2015	2015	2015	Human|Human|Human; Homo sapiens	human	human	Java	Java|NA	Java|NA	Paratyphi B Var. Java	43	5
SAMN03474050	PRJNA248792	X d,e	X	X	United Kingdom	United Kingdom	United Kingdom	2014	2014	2014	Human|Human|Human; Homo sapiens	human	human	Paratyphi B var. Java	Java|NA	Java|NA	Paratyphi B Var. Java	43	5
SAMN03475129	PRJNA248792	X d,e	X	X	United Kingdom	United Kingdom	United Kingdom	2014	2014	2014	Human|Human|Human; Homo sapiens	human	human	Java	Java|NA	Java|NA	Paratyphi B Var. Java	43	5
SAMN03475384	PRJNA248792	X d	X	X	United Kingdom	United Kingdom	United Kingdom	2014	2014	2014	Human|Human|Human; Homo sapiens	human	human	NA	Java|NA	Java|NA	Paratyphi B Var. Java	43	5
SAMN03475502	PRJNA248792	X d,e	X	X	United Kingdom	United Kingdom	United Kingdom	2014	2014	2014	Human|Human|Human; Homo sapiens	human	human	Java	Java|NA	Java|NA	Paratyphi B Var. Java	43	5
SAMN03475556	PRJNA248792	X d,e	X	X	United Kingdom	United Kingdom	United Kingdom	2015	2015	2015	Human|Human|Human; Homo sapiens	human	human	Java	Java|NA	Java|NA	Paratyphi B Var. Java	43	5
SAMN03475558	PRJNA248792	X d,e	X	X	United Kingdom	United Kingdom	United Kingdom	2014	2014	2014	Human|Human|Human; Homo sapiens	human	human	Java	Java|NA	Java|NA	Paratyphi B Var. Java	43	5
SAMN03475572	PRJNA248792	X d	X	X	United Kingdom	United Kingdom	United Kingdom	2014	2014	2014	Human|Human|Human; Homo sapiens	human	human	NA	Java|NA	Java|NA	Paratyphi B Var. Java	43	5
SAMN03475664	PRJNA248792	X d	X	X	United Kingdom	United Kingdom	United Kingdom	2015	2015	2015	Human|Human|Human; Homo sapiens	human	human	NA	Java|NA	Java|NA	Paratyphi B Var. Java	43	5
SAMN03476301	PRJNA248792	X d	X	X	United Kingdom	United Kingdom	United Kingdom	2014	2014	2014	Human|Human|Human; Homo sapiens	human	human	NA	Java|NA	Java|NA	Paratyphi B Var. Java	43	5
SAMN03476370	PRJNA248792	X d,e	X	X	United Kingdom	United Kingdom	United Kingdom	2014	2014	2014	Human|Human|Human; Homo sapiens	human	human	Java	Java|NA	Java|NA	Paratyphi B Var. Java	43	5
SAMN03476624	PRJNA248792	X d,e	X	X	United Kingdom	United Kingdom	United Kingdom	2015	2015	2015	Human|Human|Human; Homo sapiens	human	human	Java	Java|NA	Java|NA	Paratyphi B Var. Java	43	5
SAMN03476715	PRJNA248792	X d,e	X	X	United Kingdom	United Kingdom	United Kingdom	2015	2015	2015	Human|Human|Human; Homo sapiens	human	human	Java	Java|NA	Java|NA	Paratyphi B Var. Java	43	5
SAMN03476855	PRJNA248792	X d,e	X	X	United Kingdom	United Kingdom	United Kingdom	2014	2014	2014	Human|Human|Human; Homo sapiens	human	human	Java	Java|NA	Java|NA	Paratyphi B Var. Java	43	5
SAMN03476991	PRJNA248792	X d,e	X	X	United Kingdom	United Kingdom	United Kingdom	2014	2014	2014	Human|Human|Human; Homo sapiens	human	human	Java	Java|NA	Java|NA	Paratyphi B Var. Java	43	5
SAMN03477157	PRJNA248792	X d,e	X	X	United Kingdom	United Kingdom	United Kingdom	2014	2014	2014	Human|Human|Human; Homo sapiens	human	human	Java	Java|NA	Java|NA	Paratyphi B Var. Java	43	5
SAMN03477336	PRJNA248792	X d,e	X	X	United Kingdom	United Kingdom	United Kingdom	2014	2014	2014	Human|Human|Human; Homo sapiens	human	human	Java	Java|NA	Java|NA	Paratyphi B Var. Java	43	5
SAMN03477410	PRJNA248792	X d	X	X	United Kingdom	United Kingdom	United Kingdom	2014	2014	2014	Human|Human|Human; Homo sapiens	human	human	NA	Java|NA	Java|NA	Paratyphi B Var. Java	43	5
SAMN03477413	PRJNA248792	X d,e	X	X	United Kingdom	United Kingdom	United Kingdom	2014	2014	2014	Human|Human|Human; Homo sapiens	human	human	Java	Java|NA	Java|NA	Paratyphi B Var. Java	43	5
SAMN03477594	PRJNA248792	X d,e	X	X	United Kingdom	United Kingdom	United Kingdom	2014	2014	2014	Human|Human|Human; Homo sapiens	human	human	Paratyphi B var. Java	Java|NA	Java|NA	Paratyphi B Var. Java	43	5
SAMN03477958	PRJNA248792	X d,e	X	X	United Kingdom	United Kingdom	United Kingdom	2014	2014	2014	Human|Human|Human; Homo sapiens	human	human	Paratyphi B var. Java	Java|NA	Java|NA	Paratyphi B Var. Java	43	5
SAMN03478193	PRJNA248792	X d,e	X	X	United Kingdom	United Kingdom	United Kingdom	2014	2014	2014	Human|Human|Human; Homo sapiens	human	human	Java	Java|NA	Java|NA	Paratyphi B Var. Java	43	5
SAMN03478393	PRJNA248792	X d,e	X	X	United Kingdom	United Kingdom	United Kingdom	2014	2014	2014	Human|Human|Human; Homo sapiens	human	human	Java	Java|NA	Java|NA	Paratyphi B Var. Java	43	5
SAMN03478419	PRJNA248792	X d,e	X	X	United Kingdom	United Kingdom	United Kingdom	2014	2014	2014	Human|Human|Human; Homo sapiens	human	human	Java	Java|NA	Java|NA	Paratyphi B Var. Java	43	5
SAMN03478569	PRJNA248792	X d,e	X	X	United Kingdom	United Kingdom	United Kingdom	2014	2014	2014	Human|Human|Human; Homo sapiens	human	human	Java	Java|NA	Java|NA	Paratyphi B Var. Java	43	5
SAMN03478607	PRJNA248792	X d,e	X	X	United Kingdom	United Kingdom	United Kingdom	2014	2014	2014	Human|Human|Human; Homo sapiens	human	human	Java	Java|NA	Java|NA	Paratyphi B Var. Java	43	5
SAMN03478623	PRJNA248792	X d,e	X	X	United Kingdom	United Kingdom	United Kingdom	2014	2014	2014	Human|Human|Human; Homo sapiens	human	human	Java	Java|NA	Java|NA	Paratyphi B Var. Java	43	5
SAMN03478808	PRJNA248792	X d,e	X	X	United Kingdom	United Kingdom	United Kingdom	2015	2015	2015	Human|Human|Human; Homo sapiens	human	human	Java	Java|NA	Java|NA	Paratyphi B Var. Java	43	5
SAMN03479596	PRJNA248792	X d,e	X	X	United Kingdom	United Kingdom	United Kingdom	2014	2014	2014	Human|Human|Human; Homo sapiens	human	human	Paratyphi B var. Java	Java|NA	Java|NA	Paratyphi B Var. Java	43	5
SAMN03479600	PRJNA248792	X d,e	X	X	United Kingdom	United Kingdom	United Kingdom	2014	2014	2014	Human|Human|Human; Homo sapiens	human	human	Java	Java|NA	Java|NA	Paratyphi B Var. Java	43	5
SAMN03480147	PRJNA248792	X d,e	X	X	United Kingdom	United Kingdom	United Kingdom	2014	2014	2014	Human|Human|Human; Homo sapiens	human	human	Paratyphi B var. Java	Java|NA	Java|NA	Paratyphi B Var. Java	43	5
SAMN03480247	PRJNA248792	X d			United Kingdom			2014			Human|Human|Human; Homo sapiens			NA			Paratyphi B Var. Java	43	5
SAMN03480318	PRJNA248792	X d,e	X	X	United Kingdom	United Kingdom	United Kingdom	2015	2015	2015	Human|Human|Human; Homo sapiens	human	human	Paratyphi B var. Java	Java|NA	Java|NA	Paratyphi B Var. Java	43	5
SAMN03480341	PRJNA248792	X d,e	X	X	United Kingdom	United Kingdom	United Kingdom	2015	2015	2015	Human|Human|Human; Homo sapiens	human	human	Paratyphi B var. Java	Java|NA	Java|NA	Paratyphi B Var. Java	43	5
SAMN03480391	PRJNA248792	X d,e	X	X	United Kingdom	United Kingdom	United Kingdom	2014	2014	2014	Human|Human|Human; Homo sapiens	human	human	Paratyphi B var. Java	Java|NA	Java|NA	Paratyphi B Var. Java	43	5
SAMN03651470	PRJNA230403	X d	X	X	USA	USA	USA	NA	NA	NA	NA|NA|NA	stool	stool	NA	Java|NA	Java|NA	Paratyphi B Var. Java	43	5
SAMN03652290	PRJNA230403	X d	X	X	USA	USA	USA	NA	2015	2015	NA|NA|NA	stool	stool	NA	Java|NA	Java|NA	Paratyphi B Var. Java	43	5
SAMN03652558	PRJNA183847	X d			USA			2015			Human|Human|stool; Homo sapiens			Paratyphi			Paratyphi B Var. Java	43	5
SAMN03652559	PRJNA183847	X d			USA			2015			Human|Human|stool; Homo sapiens			Paratyphi			Paratyphi B Var. Java	43	5
SAMN03652560	PRJNA183847	X d			USA			2015			Human|Human|stool; Homo sapiens			Paratyphi			Paratyphi B Var. Java	43	5
SAMN03652561	PRJNA183847	X d			USA			2015			Human|Human|stool; Homo sapiens			Paratyphi			Paratyphi B Var. Java	43	5
SAMN03652562	PRJNA183847	X d			USA			2015			Human|Human|stool; Homo sapiens			Paratyphi			Paratyphi B Var. Java	43	5
SAMN03652563	PRJNA183847	X d			USA			2015			Human|Human|stool; Homo sapiens			Paratyphi			Paratyphi B Var. Java	43	5
SAMN03652564	PRJNA183847	X d			USA			2015			Human|Human|stool; Homo sapiens			Paratyphi			Paratyphi B Var. Java	43	5
SAMN03652565	PRJNA183847	X d			USA			2015			Human|Human|stool; Homo sapiens			Paratyphi			Paratyphi B Var. Java	43	5
SAMN03652566	PRJNA183847	X d			USA			2015			Human|Human|stool; Homo sapiens			Paratyphi			Paratyphi B Var. Java	43	5
SAMN03732566	PRJNA230403	X d			USA			NA			NA|NA|NA			NA			Paratyphi B Var. Java	43	5
SAMN03732567	PRJNA230403	X d	X	X	USA	USA	USA	NA	2015	2015	NA|NA|NA	stool	stool	NA	Java|NA	Java|NA	Paratyphi B Var. Java	43	5
SAMN03732568	PRJNA230403	X d			USA			NA			NA|NA|NA			NA			Paratyphi B Var. Java	43	5
SAMN03765985	PRJNA230403	X d			USA			NA			NA|NA|NA			NA			Paratyphi B Var. Java	43	5
SAMN03856819	PRJNA230403	X d	X	X	USA	USA	USA	NA	2015	2015	NA|NA|NA	stool	stool	NA	Java|NA	Java|NA	Paratyphi B Var. Java	43	5
SAMN03857026	PRJNA230403	X d,e	X	X	USA	USA	USA	2015	2015	2015	Human|Human|Age: 30-39; Blood	blood	blood	Paratyphi B var. Java	Java|NA	Java|NA	Paratyphi B Var. Java	43	5
SAMN03857083	PRJNA215333	X d			USA			2015			Aquatic|Fish|raw tuna			Paratyphi B			Paratyphi B Var. Java	43	5
SAMN03857170	PRJNA230403	X d			USA			NA			NA|NA|NA			NA			Paratyphi B Var. Java	43	5
SAMN03857184	PRJNA230403	X d,e	X	X	USA	USA	USA	2015	2015	2015	NA|NA|Age: 50-59; Stool	stool	stool	Paratyphi B var. Java	Java|NA	Java|NA	Paratyphi B Var. Java	43	5
SAMN03857193	PRJNA230403	X d	X	X	USA	USA	USA	NA	2012	2012	NA|NA|NA	stool	stool	NA	Java|NA	Java|NA	Paratyphi B Var. Java	43	5
SAMN03857194	PRJNA230403	X d,e	X	X	USA	USA	USA	2012	2012	2012	NA|NA|Stool; Age: 20-29	stool	stool	Paratyphi B var. Java	Java|NA	Java|NA	Paratyphi B Var. Java	43	5
SAMN03857195	PRJNA230403	X d			USA			NA			NA|NA|NA			NA			Paratyphi B Var. Java	43	5
SAMN03890611	PRJNA230403	X d	X	X	USA	USA	USA	NA	2015	2015	NA|NA|NA	stool	stool	NA	Java|NA	Java|NA	Paratyphi B Var. Java	43	5
SAMN03890612	PRJNA230403	X d,e	X	X	USA	USA	USA	2015	2015	2015	Human|Human|Age: 30-39; Stool	stool	stool	Paratyphi B var. Java	Java|NA	Java|NA	Paratyphi B Var. Java	43	5
SAMN03890613	PRJNA230403	X d,e	X	X	USA	USA	USA	2015	2015	2015	Human|Human|Age: 20-29; Stool	stool	stool	Paratyphi B var. Java	Java|NA	Java|NA	Paratyphi B Var. Java	43	5
SAMN04010059	PRJNA230403	X d,e	X	X	USA	USA	USA	2015	2015	2015	NA|NA|Age: 20-29; Stool	stool	stool	Paratyphi B Var. L(+) Tartrate + (Java)	Java|NA	Java|NA	Paratyphi B Var. Java	43	5
SAMN04010064	PRJNA230403	X d	X	X	USA	USA	USA	NA	2015	2015	NA|NA|NA	stool	stool	NA	Java|NA	Java|NA	Paratyphi B Var. Java	43	5
SAMN04047477	PRJNA230403	X d			USA			2015			NA|NA|Stool; Age: 20-29			I 4,[5],12:B:-			Paratyphi B Var. Java	43	5
SAMN04308805	PRJNA230403	X d			USA			NA			NA|NA|NA			NA			Paratyphi B Var. Java	43	5
SAMN04363325	PRJNA248792	X d,e	X	X	United Kingdom	United Kingdom	United Kingdom	NA	NA	NA	Human|Human|Human; Homo sapiens	human	human	Java	Salmonella Java|NA	Java|NA	Paratyphi B Var. Java	43	5
SAMN04363451	PRJNA248792	X d,e	X	X	United Kingdom	United Kingdom	United Kingdom	NA	NA	NA	Human|Human|Human; Homo sapiens	human	human	Java	Salmonella Java|NA	Java|NA	Paratyphi B Var. Java	43	5
SAMN04363469	PRJNA248792	X d,e	X	X	United Kingdom	United Kingdom	United Kingdom	NA	NA	NA	Human|Human|Human; Homo sapiens	human	human	Java	Salmonella Java|NA	Java|NA	Paratyphi B Var. Java	43	5
SAMN04385809	PRJNA186035	X d			Myanmar			2015			Aquatic|Fish|Tilapia			NA			Paratyphi B Var. Java	43	5
SAMN04440838	PRJNA248792	X d,e	X	X	United Kingdom	United Kingdom	United Kingdom	NA	NA	NA	Human|Human|Human; Homo sapiens	human	human	Java	Salmonella Java|NA	Java|NA	Paratyphi B Var. Java	43	5
SAMN04485993	PRJNA230403	X d,e	X	X	USA	USA	USA	2010	2010	2010	NA|NA|Stool; Age: 30-39	stool	stool	Paratyphi B Var. L(+) Tartrate + (Java)	Java|NA	Java|NA	Paratyphi B Var. Java	43	5
SAMN04859040	PRJNA230403	X d			USA			NA			NA|NA|NA			NA			Paratyphi B Var. Java	43	5
SAMN04859041	PRJNA230403	X d			USA			NA			NA|NA|NA			NA			Paratyphi B Var. Java	43	5
SAMN04942532	PRJNA230403	X d			USA			NA			NA|NA|NA			NA			Paratyphi B Var. Java	43	5
SAMN05374498	PRJNA230403	X d,e	X	X	USA	USA	USA	2016	2016	2016	NA|NA|Blood; Age: 60-69	blood	blood	Paratyphi B Var. L(+) Tartrate + (Java)	Java|NA	Java|NA	Paratyphi B Var. Java	43	5
SAMN05907743	PRJNA287785	X d			USA			NA			NA|NA|NA			NA			Paratyphi B Var. Java	43	5
SAMN05982250	PRJNA230403	X d	X	X	USA	USA	USA	NA	2016	2016	NA|NA|NA	stool	stool	NA	Java|NA	Java|NA	Paratyphi B Var. Java	43	5
SAMN06029958	PRJNA353625	X d,e	X	X	Canada	Canada	Canada	NA	NA	NA	Human|Human|Homo sapiens	NA	Homo sapiens	Paratyphi B var. Java	Java|Paratyphi B variant Java	Java|Paratyphi B variant Java	Paratyphi B Var. Java	43	5
SAMN06029984	PRJNA353625	X d,e	X	X	Canada	Canada	Canada	NA	NA	NA	Human|Human|Homo sapiens	NA	Homo sapiens	Paratyphi B Variant Java	Java|NA	Java|Paratyphi B variant Java	Paratyphi B Var. Java	43	5
SAMN06029998	PRJNA353625	X d,e	X	X	Canada	Canada	Canada	NA	NA	NA	Human|Human|Homo sapiens	NA	Homo sapiens	Paratyphi B var. Java	Java|Paratyphi B variant Java	Java|Paratyphi B variant Java	Paratyphi B Var. Java	43	5
SAMN06030050	PRJNA353625	X d,e	X	X	Canada	Canada	Canada	NA	NA	NA	Human|Human|Homo sapiens	NA	Homo sapiens	Paratyphi B Variant Java	Java|Paratyphi B variant Java	Java|Paratyphi B variant Java	Paratyphi B Var. Java	43	5
SAMN06030068	PRJNA353625	X d,e	X	X	Canada	Canada	Canada	NA	NA	NA	Human|Human|Homo sapiens	NA	Homo sapiens	Paratyphi B Variant Java	Java|Paratyphi B variant Java	Java|Paratyphi B variant Java	Paratyphi B Var. Java	43	5
SAMN06030082	PRJNA353625	X d,e	X	X	Canada	Canada	Canada	NA	NA	NA	Human|Human|Homo sapiens	NA	Homo sapiens	Paratyphi B Variant Java	Java|Paratyphi B variant Java	Java|Paratyphi B variant Java	Paratyphi B Var. Java	43	5
SAMN06030116	PRJNA353625	X d,e	X	X	Canada	Canada	Canada	NA	NA	NA	Human|Human|Homo sapiens	NA	Homo sapiens	Paratyphi B Variant Java	Java|Paratyphi B variant Java	Java|Paratyphi B variant Java	Paratyphi B Var. Java	43	5
SAMN06030124	PRJNA353625	X d,e	X	X	Canada	Canada	Canada	NA	NA	NA	Human|Human|Homo sapiens	NA	Homo sapiens	Paratyphi B Variant Java	Java|Paratyphi B variant Java	Java|Paratyphi B variant Java	Paratyphi B Var. Java	43	5
SAMN06030208	PRJNA353625	X d,e	X	X	Canada	Canada	Canada	NA	NA	NA	Human|Human|Homo sapiens	NA	Homo sapiens	Paratyphi B Variant Java	Java|Paratyphi B variant Java	Java|Paratyphi B variant Java	Paratyphi B Var. Java	43	5
SAMN06030211	PRJNA353625	X d,e	X	X	Canada	Canada	Canada	NA	NA	NA	Human|Human|Homo sapiens	NA	Homo sapiens	Paratyphi B Variant Java	Java|Paratyphi B variant Java	Java|Paratyphi B variant Java	Paratyphi B Var. Java	43	5
SAMN06030219	PRJNA353625	X d,e	X	X	Canada	Canada	Canada	NA	NA	NA	Human|Human|Homo sapiens	NA	Homo sapiens	Paratyphi B Variant Java	Java|Paratyphi B variant Java	Java|Paratyphi B variant Java	Paratyphi B Var. Java	43	5
SAMN06030276	PRJNA353625	X d,e	X	X	Canada	Canada	Canada	NA	NA	NA	Human|Human|Homo sapiens	NA	Homo sapiens	Paratyphi B Variant Java	Java|Paratyphi B variant Java	Java|Paratyphi B variant Java	Paratyphi B Var. Java	43	5
SAMN06030277	PRJNA353625	X d,e	X	X	Canada	Canada	Canada	NA	NA	NA	Human|Human|Homo sapiens	NA	Homo sapiens	Paratyphi B Variant Java	Java|Paratyphi B variant Java	Java|Paratyphi B variant Java	Paratyphi B Var. Java	43	5
SAMN06030305	PRJNA353625	X d,e	X	X	Canada	Canada	Canada	NA	NA	NA	Human|Human|Homo sapiens	NA	Homo sapiens	Paratyphi B Variant Java	Java|Paratyphi B variant Java	Java|Paratyphi B variant Java	Paratyphi B Var. Java	43	5
SAMN06045120	PRJNA354244	X d			NA			NA			NA|NA|NA			NA			Paratyphi B Var. Java	43	5
SAMN06045122	PRJNA354244	X d			NA			NA			NA|NA|NA			NA			Paratyphi B Var. Java	43	5
SAMN06045204	PRJNA354244	X d			NA			NA			NA|NA|NA			NA			Paratyphi B Var. Java	43	5
SAMN06072228	PRJNA230403	X d			USA			NA			NA|NA|NA			NA			Paratyphi B Var. Java	43	5
SAMN06198763	PRJNA186035	X d			Bangladesh			2016			NA|Fish|Frozen Fish			NA			Paratyphi B Var. Java	43	5
SAMN06248254	PRJNA248792	X d,e	X	X	United Kingdom	United Kingdom	United Kingdom	2016	2016	2016	Human|Human|Human; Homo sapiens	human	human	Java	Java|NA	Java|NA	Paratyphi B Var. Java	43	5
SAMN06248365	PRJNA248792	X d,e	X	X	United Kingdom	United Kingdom	United Kingdom	2015	2015	2015	Human|Human|Human; Homo sapiens	human	human	Java	Java|NA	Java|NA	Paratyphi B Var. Java	43	5
SAMN06269336	PRJNA274995	X d			USA			2010			Environment|Water|Sewage			Paratyphi B Var L+			Paratyphi B Var. Java	43	5
SAMN06269337	PRJNA274995	X d			USA			2010			Environment|Water|Sewage			Paratyphi B Var L+			Paratyphi B Var. Java	43	5
SAMN06269338	PRJNA274995	X d			USA			2010			Environment|Water|Sewage			Paratyphi B Var L+			Paratyphi B Var. Java	43	5
SAMN06269339	PRJNA274995	X d			USA			2010			Environment|Water|Sewage			Paratyphi B Var L+			Paratyphi B Var. Java	43	5
SAMN06269340	PRJNA274995	X d			USA			2010			Environment|Water|Sewage			Paratyphi B Var L+			Paratyphi B Var. Java	43	5
SAMN06299463	PRJNA230403	X d	X	X	USA	USA	USA	NA	2017	2017	NA|NA|NA	urine	urine	NA	Java|NA	Java|NA	Paratyphi B Var. Java	43	5
SAMN06345012	PRJNA230403	X d			USA			NA			NA|NA|NA			NA			Paratyphi B Var. Java	43	5
SAMN06345848	PRJNA230403	X d	X	X	USA	USA	USA	NA	2016	2016	NA|NA|NA	stool	stool	NA	Java|NA	Java|NA	Paratyphi B Var. Java	43	5
SAMN06464146	PRJNA274995	X d			USA			2010			Environment|Water|Sewage			Paratyphi B Var L+			Paratyphi B Var. Java	43	5
SAMN06464150	PRJNA274995	X d			USA			2010			Environment|Water|Sewage			Paratyphi B Var L+			Paratyphi B Var. Java	43	5
SAMN06553685	PRJNA274995	X d			USA			2010			Environment|Water|Sewage			Paratyphi B Var L+			Paratyphi B Var. Java	43	5
SAMN06616190	PRJNA230403	X d	X	X	USA	USA	USA	NA	2016	2016	NA|NA|NA	urine	urine	NA	Java|NA	Java|NA	Paratyphi B Var. Java	43	5
SAMN06625032	PRJNA230403	X d	X	X	USA	USA	USA	NA	2016	2016	NA|NA|NA	stool	stool	NA	Java|NA	Java|NA	Paratyphi B Var. Java	43	5
SAMN06625043	PRJNA230403	X d	X	X	USA	USA	USA	NA	2017	2017	NA|NA|NA	stool	stool	Paratyphi B Var Tartrate +	Java|NA	Java|NA	Paratyphi B Var. Java	43	5
SAMN06629340	PRJNA274995	X d			USA			2010			Environment|Water|Sewage			Paratyphi B Var L+			Paratyphi B Var. Java	43	5
SAMN06629341	PRJNA274995	X d			USA			2010			Environment|Water|Sewage			Paratyphi B Var L+			Paratyphi B Var. Java	43	5
SAMN06629343	PRJNA274995	X d			USA			2010			Environment|Water|Sewage			Paratyphi B Var L+			Paratyphi B Var. Java	43	5
SAMN06629344	PRJNA274995	X d			USA			2010			Environment|Water|Sewage			Paratyphi B Var L+			Paratyphi B Var. Java	43	5
SAMN06638382	PRJNA230403	X d	X	X	USA	USA	USA	NA	2017	2017	NA|NA|NA	stool	stool	NA	Java|NA	Java|NA	Paratyphi B Var. Java	43	5
SAMN06662112	PRJNA230403	X d	X	X	USA	USA	USA	NA	2017	2017	NA|NA|NA	stool	stool	NA	Java|NA	Java|NA	Paratyphi B Var. Java	43	5
SAMN06732567	PRJNA230403	X d	X	X	USA	USA	USA	NA	2017	2017	NA|NA|NA	stool	stool	NA	Java|NA	Java|NA	Paratyphi B Var. Java	43	5
SAMN06765381	PRJNA230403	X d	X	X	USA	USA	USA	NA	2017	2017	NA|NA|NA	stool	stool	NA	Java|NA	Java|NA	Paratyphi B Var. Java	43	5
SAMN06849008	PRJNA230403	X d			USA			2017			NA|NA|NA			NA			Paratyphi B Var. Java	43	5
SAMN06892340	PRJNA230403	X d			USA			NA			NA|NA|NA			NA			Paratyphi B Var. Java	43	5
SAMN06894598	PRJNA186035	X d			Myanmar			2017			NA|Fish|Shoil			NA			Paratyphi B Var. Java	43	5
SAMN06899477	PRJNA230403	X d			USA			NA			NA|NA|NA			NA			Paratyphi B Var. Java	43	5
SAMN07152300	PRJNA248792	X d,e	X	X	United Kingdom	United Kingdom	United Kingdom	2017	2017	2017	Human|Human|human; Homo sapiens	human	human	Paratyphi B var. Java	Java|NA	Java|NA	Paratyphi B Var. Java	43	5
SAMN07152322	PRJNA248792	X d,e	X	X	United Kingdom	United Kingdom	United Kingdom	2017	2017	2017	Human|Human|human; Homo sapiens	human	human	Paratyphi B var. Java	Java|NA	Java|NA	Paratyphi B Var. Java	43	5
SAMN07152359	PRJNA248792	X d,e	X	X	United Kingdom	United Kingdom	United Kingdom	2016	2016	2016	Human|Human|human; Homo sapiens	human	human	Paratyphi B var. Java	Java|NA	Java|NA	Paratyphi B Var. Java	43	5
SAMN07155611	PRJNA248792	X d,e	X	X	United Kingdom	United Kingdom	United Kingdom	2017	2017	2017	Human|Human|human; Homo sapiens	human	human	Paratyphi B var. Java	Java|NA	Java|NA	Paratyphi B Var. Java	43	5
SAMN07155612	PRJNA248792	X d,e	X	X	United Kingdom	United Kingdom	United Kingdom	2017	2017	2017	Human|Human|human; Homo sapiens	human	human	Paratyphi B var. Java	Java|NA	Java|NA	Paratyphi B Var. Java	43	5
SAMN07155690	PRJNA248792	X d,e	X	X	United Kingdom	United Kingdom	United Kingdom	2017	2017	2017	Human|Human|human; Homo sapiens	human	human	Paratyphi B var. Java	Java|NA	Java|NA	Paratyphi B Var. Java	43	5
SAMN07155739	PRJNA248792	X d,e	X	X	United Kingdom	United Kingdom	United Kingdom	2017	2017	2017	Human|Human|human; Homo sapiens	human	human	Paratyphi B var. Java	Java|NA	Java|NA	Paratyphi B Var. Java	43	5
SAMN07155856	PRJNA248792	X d,e	X	X	United Kingdom	United Kingdom	United Kingdom	2017	2017	2017	Human|Human|human; Homo sapiens	human	human	Paratyphi B var. Java	Salmonella Java|NA	Java|NA	Paratyphi B Var. Java	43	5
SAMN07155904	PRJNA248792	X d,e	X	X	United Kingdom	United Kingdom	United Kingdom	2017	2017	2017	Human|Human|human; Homo sapiens	human	human	Paratyphi B var. Java	Salmonella Java|NA	Java|NA	Paratyphi B Var. Java	43	5
SAMN07155952	PRJNA248792	X d,e	X	X	United Kingdom	United Kingdom	United Kingdom	2017	2017	2017	Human|Human|human; Homo sapiens	human	human	Paratyphi B var. Java	Salmonella Java|NA	Java|NA	Paratyphi B Var. Java	43	5
SAMN07156005	PRJNA248792	X d,e	X	X	United Kingdom	United Kingdom	United Kingdom	2017	2017	2017	Human|Human|human; Homo sapiens	human	human	Java	Salmonella Java|NA	Java|NA	Paratyphi B Var. Java	43	5
SAMN07156012	PRJNA248792	X d,e	X	X	United Kingdom	United Kingdom	United Kingdom	2017	2017	2017	Human|Human|human; Homo sapiens	human	human	Java	Salmonella Java|NA	Java|NA	Paratyphi B Var. Java	43	5
SAMN07168059	PRJNA230403	X d			USA			NA			NA|NA|NA			NA			Paratyphi B Var. Java	43	5
SAMN07177519	PRJNA230403	X d	X	X	USA	USA	USA	NA	2017	2017	NA|NA|NA	stool	stool	NA	Java|NA	Java|NA	Paratyphi B Var. Java	43	5
SAMN07180031	PRJNA230403	X d	X	X	USA	USA	USA	NA	2017	2017	NA|NA|NA	stool	stool	NA	Java|NA	Java|NA	Paratyphi B Var. Java	43	5
SAMN07180559	PRJNA248792	X d,e	X	X	United Kingdom	United Kingdom	United Kingdom	2017	2017	2017	Human|Human|human; Homo sapiens	human	human	Paratyphi B var. Java	Java|NA	Java|NA	Paratyphi B Var. Java	43	5
SAMN07180855	PRJNA248792	X d,e	X	X	United Kingdom	United Kingdom	United Kingdom	2017	2017	2017	Human|Human|human; Homo sapiens	human	human	Java	Salmonella Java|NA	Java|NA	Paratyphi B Var. Java	43	5
SAMN07184390	PRJNA230403	X d			USA			NA			NA|NA|NA			NA			Paratyphi B Var. Java	43	5
SAMN07229856	PRJNA230403	X d	X	X	USA	USA	USA	NA	2017	2017	NA|NA|NA	blood	blood	NA	Java|NA	Java|NA	Paratyphi B Var. Java	43	5
SAMN07253211	PRJNA230403	X d	X	X	USA	USA	USA	NA	2017	2017	NA|NA|NA	stool	stool	NA	Java|NA	Java|NA	Paratyphi B Var. Java	43	5
SAMN07261004	PRJNA230403	X d	X	X	USA	USA	USA	NA	2015	2015	NA|NA|NA	stool	stool	NA	Java|NA	Java|NA	Paratyphi B Var. Java	43	5
SAMN07261005	PRJNA230403	X d	X	X	USA	USA	USA	NA	2015	2015	NA|NA|NA	stool	stool	NA	Java|NA	Java|NA	Paratyphi B Var. Java	43	5
SAMN07271180	PRJNA230403	X d	X	X	USA	USA	USA	NA	2017	2017	NA|NA|NA	stool	stool	NA	Java|NA	Java|NA	Paratyphi B Var. Java	43	5
SAMN07277984	PRJNA230403	X d			USA			2015			Human|Human|Homo sapiens			NA			Paratyphi B Var. Java	43	5
SAMN07311925	PRJNA230403	X d			USA			NA			NA|NA|NA			NA			Paratyphi B Var. Java	43	5
SAMN07329712	PRJNA230403	X d			USA			NA			NA|NA|NA			NA			Paratyphi B Var. Java	43	5
SAMN07340649	PRJNA230403	X d	X	X	USA	USA	USA	NA	2017	2017	NA|NA|NA	stool	stool	NA	Java|NA	Java|NA	Paratyphi B Var. Java	43	5
SAMN07349872	PRJNA230403	X d			USA			NA			NA|NA|NA			NA			Paratyphi B Var. Java	43	5
SAMN07359239	PRJNA230403	X d			USA			NA			NA|NA|NA			NA			Paratyphi B Var. Java	43	5
SAMN07375595	PRJNA230403	X d	X	X	USA	USA	USA	NA	2017	2017	NA|NA|NA	stool	stool	NA	Java|NA	Java|NA	Paratyphi B Var. Java	43	5
SAMN07418630	PRJNA248792	X d,e	X	X	United Kingdom	United Kingdom	United Kingdom	2017	2017	2017	Human|Human|human; Homo sapiens	human	human	Java	Salmonella Java|NA	Java|NA	Paratyphi B Var. Java	43	5
SAMN07418632	PRJNA248792	X d,e	X	X	United Kingdom	United Kingdom	United Kingdom	2017	2017	2017	Human|Human|human; Homo sapiens	human	human	Java	Salmonella Java|NA	Java|NA	Paratyphi B Var. Java	43	5
SAMN07429638	PRJNA230403	X d	X	X	USA	USA	USA	NA	2017	2017	NA|NA|NA	stool	stool	NA	Java|NA	Java|NA	Paratyphi B Var. Java	43	5
SAMN07430065	PRJNA230403	X d	X	X	USA	USA	USA	NA	2017	2017	NA|NA|NA	stool	stool	NA	Java|NA	Java|NA	Paratyphi B Var. Java	43	5
SAMN07430070	PRJNA230403	X d			USA			NA			NA|NA|NA			NA			Paratyphi B Var. Java	43	5
SAMN07431982	PRJNA248792	X d,e	X	X	United Kingdom	United Kingdom	United Kingdom	2017	2017	2017	Human|Human|human; Homo sapiens	human	human	Java	Salmonella Java|NA	Java|NA	Paratyphi B Var. Java	43	5
SAMN07434628	PRJNA248792	X d,e	X	X	United Kingdom	United Kingdom	United Kingdom	2016	2016	2016	Human|Human|human; Homo sapiens	human	human	Java	Salmonella Java|NA	Java|NA	Paratyphi B Var. Java	43	5
SAMN07436135	PRJNA248792	X d,e	X	X	United Kingdom	United Kingdom	United Kingdom	2017	2017	2017	Human|Human|human; Homo sapiens	human	human	Java	Salmonella Java|NA	Java|NA	Paratyphi B Var. Java	43	5
SAMN07508910	PRJNA230403	X d	X	X	USA	USA	USA	NA	2017	2017	NA|NA|NA	stool	stool	NA	Java|NA	Java|NA	Paratyphi B Var. Java	43	5
SAMN07519880	PRJNA230403	X d	X	X	USA	USA	USA	NA	2017	2017	NA|NA|NA	stool	stool	NA	Java|NA	Java|NA	Paratyphi B Var. Java	43	5
SAMN07526016	PRJNA230403	X d			USA			NA			NA|NA|NA			NA			Paratyphi B Var. Java	43	5
SAMN07528630	PRJNA248792	X d,e	X	X	United Kingdom	United Kingdom	United Kingdom	2016	2016	2016	Human|Human|human; Homo sapiens	human	human	Java	Salmonella Java|NA	Java|NA	Paratyphi B Var. Java	43	5
SAMN07528635	PRJNA248792	X d,e	X	X	United Kingdom	United Kingdom	United Kingdom	2016	2016	2016	Human|Human|human; Homo sapiens	human	human	Java	Salmonella Java|NA	Java|NA	Paratyphi B Var. Java	43	5
SAMN07528642	PRJNA248792	X d,e	X	X	United Kingdom	United Kingdom	United Kingdom	2016	2016	2016	Human|Human|human; Homo sapiens	human	human	Java	Salmonella Java|NA	Java|NA	Paratyphi B Var. Java	43	5
SAMN07528645	PRJNA248792	X d,e	X	X	United Kingdom	United Kingdom	United Kingdom	2016	2016	2016	Human|Human|human; Homo sapiens	human	human	Java	Salmonella Java|NA	Java|NA	Paratyphi B Var. Java	43	5
SAMN07528648	PRJNA248792	X d,e	X	X	United Kingdom	United Kingdom	United Kingdom	2016	2016	2016	Human|Human|human; Homo sapiens	human	human	Java	Salmonella Java|NA	Java|NA	Paratyphi B Var. Java	43	5
SAMN07528649	PRJNA248792	X d,e	X	X	United Kingdom	United Kingdom	United Kingdom	2016	2016	2016	Human|Human|human; Homo sapiens	human	human	Java	Salmonella Java|NA	Java|NA	Paratyphi B Var. Java	43	5
SAMN07528654	PRJNA248792	X d,e	X	X	United Kingdom	United Kingdom	United Kingdom	2017	2017	2017	Human|Human|human; Homo sapiens	human	human	Java	Salmonella Java|NA	Java|NA	Paratyphi B Var. Java	43	5
SAMN07528656	PRJNA248792	X d,e	X	X	United Kingdom	United Kingdom	United Kingdom	2016	2016	2016	Human|Human|human; Homo sapiens	human	human	Java	Salmonella Java|NA	Java|NA	Paratyphi B Var. Java	43	5
SAMN07542344	PRJNA248792	X d,e	X	X	United Kingdom	United Kingdom	United Kingdom	2017	2017	2017	Human|Human|human; Homo sapiens	human	human	Java	Salmonella Java|NA	Java|NA	Paratyphi B Var. Java	43	5
SAMN07542347	PRJNA248792	X d,e	X	X	United Kingdom	United Kingdom	United Kingdom	2016	2016	2016	Human|Human|human; Homo sapiens	human	human	Java	Salmonella Java|NA	Java|NA	Paratyphi B Var. Java	43	5
SAMN07542357	PRJNA248792	X d,e	X	X	United Kingdom	United Kingdom	United Kingdom	2016	2016	2016	Human|Human|human; Homo sapiens	human	human	Java	Salmonella Java|NA	Java|NA	Paratyphi B Var. Java	43	5
SAMN07542359	PRJNA248792	X d,e	X	X	United Kingdom	United Kingdom	United Kingdom	2016	2016	2016	Human|Human|human; Homo sapiens	human	human	Java	Salmonella Java|NA	Java|NA	Paratyphi B Var. Java	43	5
SAMN07557052	PRJNA248792	X d,e	X	X	United Kingdom	United Kingdom	United Kingdom	2016	2016	2016	Human|Human|human; Homo sapiens	human	human	Java	Salmonella Java|NA	Java|NA	Paratyphi B Var. Java	43	5
SAMN07557057	PRJNA248792	X d,e	X	X	United Kingdom	United Kingdom	United Kingdom	2016	2016	2016	Human|Human|human; Homo sapiens	human	human	Java	Salmonella Java|NA	Java|NA	Paratyphi B Var. Java	43	5
SAMN07557062	PRJNA248792	X d,e	X	X	United Kingdom	United Kingdom	United Kingdom	2016	2016	2016	Human|Human|human; Homo sapiens	human	human	Java	Salmonella Java|NA	Java|NA	Paratyphi B Var. Java	43	5
SAMN07557072	PRJNA248792	X d,e	X	X	United Kingdom	United Kingdom	United Kingdom	2016	2016	2016	Human|Human|human; Homo sapiens	human	human	Java	Salmonella Java|NA	Java|NA	Paratyphi B Var. Java	43	5
SAMN07557091	PRJNA248792	X d,e	X	X	United Kingdom	United Kingdom	United Kingdom	2016	2016	2016	Human|Human|human; Homo sapiens	human	human	Java	Salmonella Java|NA	Java|NA	Paratyphi B Var. Java	43	5
SAMN07566690	PRJNA248792	X d,e	X	X	United Kingdom	United Kingdom	United Kingdom	2016	2016	2016	Human|Human|human; Homo sapiens	human	human	Java	Salmonella Java|NA	Java|NA	Paratyphi B Var. Java	43	5
SAMN07566691	PRJNA248792	X d,e	X	X	United Kingdom	United Kingdom	United Kingdom	2017	2017	2017	Human|Human|human; Homo sapiens	human	human	Java	Salmonella Java|NA	Java|NA	Paratyphi B Var. Java	43	5
SAMN07566702	PRJNA248792	X d,e	X	X	United Kingdom	United Kingdom	United Kingdom	2016	2016	2016	Human|Human|human; Homo sapiens	human	human	Java	Salmonella Java|NA	Java|NA	Paratyphi B Var. Java	43	5
SAMN07566704	PRJNA248792	X d,e	X	X	United Kingdom	United Kingdom	United Kingdom	2016	2016	2016	Human|Human|human; Homo sapiens	human	human	Java	Salmonella Java|NA	Java|NA	Paratyphi B Var. Java	43	5
SAMN07566705	PRJNA248792	X d,e	X	X	United Kingdom	United Kingdom	United Kingdom	2016	2016	2016	Human|Human|human; Homo sapiens	human	human	Java	Salmonella Java|NA	Java|NA	Paratyphi B Var. Java	43	5
SAMN07566709	PRJNA248792	X d,e	X	X	United Kingdom	United Kingdom	United Kingdom	2016	2016	2016	Human|Human|human; Homo sapiens	human	human	Java	Salmonella Java|NA	Java|NA	Paratyphi B Var. Java	43	5
SAMN07586111	PRJNA230403	X d			USA			NA			NA|NA|NA			NA			Paratyphi B Var. Java	43	5
SAMN07594498	PRJNA230403	X d			USA			NA			NA|NA|NA			NA			Paratyphi B Var. Java	43	5
SAMN07652452	PRJNA230403	X d			USA			NA			NA|NA|NA			NA			Paratyphi B Var. Java	43	5
SAMN07664332	PRJNA230403	X d			NA			NA			NA|NA|NA			NA			Paratyphi B Var. Java	43	5
SAMN07687804	PRJNA230403	X d			USA			NA			NA|NA|NA			NA			Paratyphi B Var. Java	43	5
SAMN07688489	PRJNA230403	X d			USA			NA			NA|NA|NA			NA			Paratyphi B Var. Java	43	5
SAMN07688493	PRJNA230403	X d			USA			NA			NA|NA|NA			NA			Paratyphi B Var. Java	43	5
SAMN07693699	PRJNA230403	X d			USA			NA			NA|NA|NA			NA			Paratyphi B Var. Java	43	5
SAMN07719513	PRJNA230403	X d			USA			NA			NA|NA|NA			NA			Paratyphi B Var. Java	43	5
SAMN07722946	PRJNA230403	X d			USA			NA			NA|NA|NA			Paratyphi B Var Tartrate +			Paratyphi B Var. Java	43	5
SAMN07722950	PRJNA230403	X d			USA			NA			NA|NA|NA			Paratyphi B Var Tartrate +			Paratyphi B Var. Java	43	5
SAMN07731246	PRJNA230403	X d			USA			NA			NA|NA|NA			NA			Paratyphi B Var. Java	43	5
SAMN07732777	PRJNA230403	X d			USA			NA			NA|NA|NA			NA			Paratyphi B Var. Java	43	5
SAMN07732778	PRJNA230403	X d			USA			NA			NA|NA|NA			NA			Paratyphi B Var. Java	43	5
SAMN07732779	PRJNA230403	X d			USA			NA			NA|NA|NA			NA			Paratyphi B Var. Java	43	5
SAMN07732780	PRJNA230403	X d			USA			NA			NA|NA|NA			NA			Paratyphi B Var. Java	43	5
SAMN07732781	PRJNA230403	X d			USA			NA			NA|NA|NA			NA			Paratyphi B Var. Java	43	5
SAMN07732782	PRJNA230403	X d			USA			NA			NA|NA|NA			NA			Paratyphi B Var. Java	43	5
SAMN07732783	PRJNA230403	X d			USA			NA			NA|NA|NA			NA			Paratyphi B Var. Java	43	5
SAMN07732784	PRJNA230403	X d			USA			NA			NA|NA|NA			NA			Paratyphi B Var. Java	43	5
SAMN07732785	PRJNA230403	X d			USA			NA			NA|NA|NA			NA			Paratyphi B Var. Java	43	5
SAMN07732786	PRJNA230403	X d			USA			NA			NA|NA|NA			NA			Paratyphi B Var. Java	43	5
SAMN07732787	PRJNA230403	X d			USA			NA			NA|NA|NA			NA			Paratyphi B Var. Java	43	5
SAMN07732788	PRJNA230403	X d			USA			NA			NA|NA|NA			NA			Paratyphi B Var. Java	43	5
SAMN07732789	PRJNA230403	X d			USA			NA			NA|NA|NA			NA			Paratyphi B Var. Java	43	5
SAMN07738297	PRJNA230403	X d			USA			NA			NA|NA|NA			Paratyphi B Var Tartrate +			Paratyphi B Var. Java	43	5
SAMN07767763	PRJNA230403	X d			USA			NA			NA|NA|NA			NA			Paratyphi B Var. Java	43	5
SAMN07782483	PRJNA230403	X d			USA			NA			NA|NA|NA			NA			Paratyphi B Var. Java	43	5
SAMN07790199	PRJNA230403	X d			USA			NA			NA|NA|NA			NA			Paratyphi B Var. Java	43	5
SAMN07806845	PRJNA230403	X d			USA			NA			NA|NA|NA			NA			Paratyphi B Var. Java	43	5
SAMN07806846	PRJNA230403	X d			USA			NA			NA|NA|NA			NA			Paratyphi B Var. Java	43	5
SAMN07806847	PRJNA230403	X d			USA			NA			NA|NA|NA			NA			Paratyphi B Var. Java	43	5
SAMN07823458	PRJNA186035	X d			China			2017			Aquatic animal|Fish|FROZEN BLACK POMFRET			NA			Paratyphi B Var. Java	43	5
SAMN07842117	PRJNA230403	X d			USA			NA			NA|NA|NA			NA			Paratyphi B Var. Java	43	5
SAMN07947834	PRJNA230403	X d			USA			NA			NA|NA|NA			NA			Paratyphi B Var. Java	43	5
SAMN07977280	PRJNA230403	X d			USA			NA			NA|NA|NA			NA			Paratyphi B Var. Java	43	5
SAMN07981730	PRJNA230403	X d	X	X	USA	USA	USA	NA	2017	2017	NA|NA|NA	stool	stool	NA	Java|NA	Java|NA	Paratyphi B Var. Java	43	5
SAMN08027653	PRJNA230403	X d			USA			NA			NA|NA|NA			NA			Paratyphi B Var. Java	43	5
SAMN08050129	PRJNA230403	X d			USA			2017			NA|NA|NA			NA			Paratyphi B Var. Java	43	5
SAMN08051987	PRJNA230403	X d			USA			NA			NA|NA|NA			NA			Paratyphi B Var. Java	43	5
SAMN08092874	PRJNA230403	X d	X	X	USA	USA	USA	NA	2017	2017	NA|NA|NA	stool	stool	NA	Java|NA	Java|NA	Paratyphi B Var. Java	43	5
SAMN08092922	PRJNA230403	X d			USA			NA			NA|NA|NA			NA			Paratyphi B Var. Java	43	5
SAMN08100333	PRJNA248792	X d,e	X	X	United Kingdom	United Kingdom	United Kingdom	2015	2015	2015	Human|Human|human; Homo sapiens	human	human	Java	Java|NA	Java|NA	Paratyphi B Var. Java	43	5
SAMN08104699	PRJNA230403	X d			USA			NA			NA|NA|NA			NA			Paratyphi B Var. Java	43	5
SAMN08130379	PRJNA230403	X d			USA			NA			NA|NA|NA			NA			Paratyphi B Var. Java	43	5
SAMN08134230	PRJNA230403	X d	X	X	USA	USA	USA	NA	2017	2017	NA|NA|NA	blood	blood	NA	Java|NA	Java|NA	Paratyphi B Var. Java	43	5
SAMN08240038	PRJNA230403	X d			USA			NA			NA|NA|NA			NA			Paratyphi B Var. Java	43	5
SAMN08385823	PRJNA230403	X d			USA			NA			NA|NA|NA			NA			Paratyphi B Var. Java	43	5
SAMN08388653	PRJNA230403	X d			USA			NA			Human|Human|Homo sapiens			NA			Paratyphi B Var. Java	43	5
SAMN08389701	PRJNA230403	X d	X	X	USA	USA	USA	NA	2018	2018	NA|NA|NA	stool	stool	NA	Java|NA	Java|NA	Paratyphi B Var. Java	43	5
SAMN08395878	PRJNA230403	X d			USA			NA			NA|NA|NA			NA			Paratyphi B Var. Java	43	5
SAMN08412402	PRJNA431870	X d			USA			2014			Human|Human|Homo sapiens			Paratyphi B			Paratyphi B Var. Java	43	5
SAMN08412482	PRJNA431870	X d			USA			2014			Human|Human|Homo sapiens			Paratyphib			Paratyphi B Var. Java	43	5
SAMN08442056	PRJNA230403	X d	X	X	USA	USA	USA	NA	2018	2018	NA|NA|NA	stool	stool	Paratyphi B Var. Tartrate +	Java|NA	Java|NA	Paratyphi B Var. Java	43	5
SAMN08513565	PRJNA230403	X d	X	X	USA	USA	USA	NA	2017	2017	NA|NA|NA	urine	urine	NA	Java|NA	Java|NA	Paratyphi B Var. Java	43	5
SAMN08513782	PRJNA230403	X d			USA			NA			NA|NA|NA			NA			Paratyphi B Var. Java	43	5
SAMN08536254	PRJNA230403	X d			USA			NA			NA|NA|NA			NA			Paratyphi B Var. Java	43	5
SAMN08543920	PRJNA230403	X d			USA			NA			NA|NA|NA			NA			Paratyphi B Var. Java	43	5
SAMN08567759	PRJNA230403	X d	X	X	USA	USA	USA	NA	2017	2017	NA|NA|NA	stool	stool	NA	Java|NA	Java|NA	Paratyphi B Var. Java	43	5
SAMN08774869	PRJNA230403	X d			USA			NA			NA|NA|NA			NA			Paratyphi B Var. Java	43	5
SAMN08799624	PRJNA230403	X d			USA			NA			NA|NA|NA			NA			Paratyphi B Var. Java	43	5
SAMN08804641	PRJNA230403	X d	X	X	USA	USA	USA	NA	2018	2018	NA|NA|NA	stool	stool	NA	Java|NA	Java|NA	Paratyphi B Var. Java	43	5
SAMN08885845	PRJNA230403	X d			USA			NA			NA|NA|NA			NA			Paratyphi B Var. Java	43	5
SAMN08899073	PRJNA230403	X d			USA			NA			NA|NA|NA			NA			Paratyphi B Var. Java	43	5
SAMN08939112	PRJNA230403	X d			USA			NA			NA|NA|NA			NA			Paratyphi B Var. Java	43	5
SAMN08945410	PRJNA230403	X d	X	X	USA	USA	USA	NA	2018	2018	NA|NA|NA	stool	stool	NA	Java|NA	Java|NA	Paratyphi B Var. Java	43	5
SAMN08963955	PRJNA230403	X d			USA			NA			NA|NA|NA			NA			Paratyphi B Var. Java	43	5
SAMN08976084	PRJNA230403	X d			USA			NA			NA|NA|NA			NA			Paratyphi B Var. Java	43	5
SAMN08976098	PRJNA230403	X d			USA			NA			NA|NA|NA			NA			Paratyphi B Var. Java	43	5
SAMN08976099	PRJNA230403	X d			USA			NA			NA|NA|NA			NA			Paratyphi B Var. Java	43	5
SAMN08976115	PRJNA230403	X d			USA			NA			NA|NA|NA			NA			Paratyphi B Var. Java	43	5
SAMN08981870	PRJNA230403	X d			USA			NA			NA|NA|NA			NA			Paratyphi B Var. Java	43	5
SAMN09009128	PRJNA248792	X d,e	X	X	United Kingdom	United Kingdom	United Kingdom	2017	2017	2017	Human|Human|human; Homo sapiens	human	human	Java	Java|NA	Java|NA	Paratyphi B Var. Java	43	5
SAMN09009159	PRJNA248792	X d,e	X	X	United Kingdom	United Kingdom	United Kingdom	2016	2016	2016	Human|Human|human; Homo sapiens	human	human	Java	Java|NA	Java|NA	Paratyphi B Var. Java	43	5
SAMN09060537	PRJNA248792	X d,e	X	X	United Kingdom	United Kingdom	United Kingdom	2018	2018	2018	Human|Human|human; Homo sapiens	human	human	Java	Java|NA	Java|NA	Paratyphi B Var. Java	43	5
SAMN09071465	PRJNA230403	X d			USA			NA			NA|NA|NA			NA			Paratyphi B Var. Java	43	5
SAMN09074977	PRJNA248792	X d,e	X	X	United Kingdom	United Kingdom	United Kingdom	2016	2016	2016	Human|Human|human; Homo sapiens	human	human	Java	Java|NA	Java|NA	Paratyphi B Var. Java	43	5
SAMN09100697	PRJNA248792	X d,e	X	X	United Kingdom	United Kingdom	United Kingdom	2015	2015	2015	Human|Human|human; Homo sapiens	human	human	Java	Java|NA	Java|NA	Paratyphi B Var. Java	43	5
SAMN09100702	PRJNA248792	X d,e	X	X	United Kingdom	United Kingdom	United Kingdom	2018	2018	2018	Human|Human|human; Homo sapiens	human	human	Java	Java|NA	Java|NA	Paratyphi B Var. Java	43	5
SAMN09100725	PRJNA248792	X d,e	X	X	United Kingdom	United Kingdom	United Kingdom	2017	2017	2017	Human|Human|human; Homo sapiens	human	human	Java	Java|NA	Java|NA	Paratyphi B Var. Java	43	5
SAMN09100745	PRJNA248792	X d,e	X	X	United Kingdom	United Kingdom	United Kingdom	2018	2018	2018	Human|Human|human; Homo sapiens	human	human	Java	Java|NA	Java|NA	Paratyphi B Var. Java	43	5
SAMN09204902	PRJNA248792	X d,e	X	X	United Kingdom	United Kingdom	United Kingdom	2017	2017	2017	Human|Human|human; Homo sapiens	human	human	Java	Salmonella Java|NA	Java|NA	Paratyphi B Var. Java	43	5
SAMN09206725	PRJNA230403	X d			USA			NA			NA|NA|NA			NA			Paratyphi B Var. Java	43	5
SAMN09213320	PRJNA230403	X d			USA			NA			NA|NA|NA			NA			Paratyphi B Var. Java	43	5
SAMN09223359	PRJNA230403	X d			USA			NA			NA|NA|NA			NA			Paratyphi B Var. Java	43	5
SAMN09223368	PRJNA230403	X d			USA			NA			NA|NA|NA			NA			Paratyphi B Var. Java	43	5
SAMN09225739	PRJNA248792	X d,e	X	X	United Kingdom	United Kingdom	United Kingdom	2017	2017	2017	Human|Human|human; Homo sapiens	human	human	Java	Java|NA	Java|NA	Paratyphi B Var. Java	43	5
SAMN09228899	PRJNA248792	X d,e	X	X	United Kingdom	United Kingdom	United Kingdom	2017	2017	2017	Human|Human|human; Homo sapiens	human	human	Java	Java|NA	Java|NA	Paratyphi B Var. Java	43	5
SAMN09233540	PRJNA248792	X d,e	X	X	United Kingdom	United Kingdom	United Kingdom	2015	2015	2015	Human|Human|human; Homo sapiens	human	human	Java	Salmonella Java|NA	Java|NA	Paratyphi B Var. Java	43	5
SAMN09238811	PRJNA248792	X d,e	X	X	United Kingdom	United Kingdom	United Kingdom	2016	2016	2016	Human|Human|human; Homo sapiens	human	human	Java	Salmonella Java|NA	Java|NA	Paratyphi B Var. Java	43	5
SAMN09238956	PRJNA248792	X d,e	X	X	United Kingdom	United Kingdom	United Kingdom	2017	2017	2017	Human|Human|human; Homo sapiens	human	human	Java	Salmonella Java|NA	Java|NA	Paratyphi B Var. Java	43	5
SAMN09257980	PRJNA248792	X d,e	X	X	United Kingdom	United Kingdom	United Kingdom	2016	2016	2016	Human|Human|human; Homo sapiens	human	human	Java	Java|NA	Java|NA	Paratyphi B Var. Java	43	5
SAMN09267043	PRJNA248792	X d,e	X	X	United Kingdom	United Kingdom	United Kingdom	2018	2018	2018	Human|Human|human; Homo sapiens	human	human	Java	Java|NA	Java|NA	Paratyphi B Var. Java	43	5
SAMN09267058	PRJNA248792	X d,e	X	X	United Kingdom	United Kingdom	United Kingdom	2018	2018	2018	Human|Human|human; Homo sapiens	human	human	Java	Java|NA	Java|NA	Paratyphi B Var. Java	43	5
SAMN09268892	PRJNA248792	X d,e	X	X	United Kingdom	United Kingdom	United Kingdom	2017	2017	2017	Human|Human|human; Homo sapiens	human	human	Java	Java|NA	Java|NA	Paratyphi B Var. Java	43	5
SAMN09268935	PRJNA248792	X d,e	X	X	United Kingdom	United Kingdom	United Kingdom	2016	2016	2016	Human|Human|human; Homo sapiens	human	human	Java	Java|NA	Java|NA	Paratyphi B Var. Java	43	5
SAMN09283985	PRJNA230403	X d			USA			NA			NA|NA|NA			NA			Paratyphi B Var. Java	43	5
SAMN09286596	PRJNA248792	X d,e	X	X	United Kingdom	United Kingdom	United Kingdom	2018	2018	2018	Human|Human|human; Homo sapiens	human	human	Java	Salmonella Java|NA	Java|NA	Paratyphi B Var. Java	43	5
SAMN09290461	PRJNA248792	X d,e	X	X	United Kingdom	United Kingdom	United Kingdom	2017	2017	2017	Human|Human|human; Homo sapiens	human	human	Java	Salmonella Java|NA	Java|NA	Paratyphi B Var. Java	43	5
SAMN09290499	PRJNA248792	X d,e	X	X	United Kingdom	United Kingdom	United Kingdom	2015	2015	2015	Human|Human|human; Homo sapiens	human	human	Java	Salmonella Java|NA	Java|NA	Paratyphi B Var. Java	43	5
SAMN09295189	PRJNA248792	X d,e	X	X	United Kingdom	United Kingdom	United Kingdom	2016	2016	2016	Human|Human|human; Homo sapiens	human	human	Java	Salmonella Java|NA	Java|NA	Paratyphi B Var. Java	43	5
SAMN09352492	PRJNA248792	X d,e	X	X	United Kingdom	United Kingdom	United Kingdom	2018	2018	2018	Human|Human|human; Homo sapiens	human	human	Java	Salmonella Java|NA	Java|NA	Paratyphi B Var. Java	43	5
SAMN09352571	PRJNA248792	X d,e	X	X	United Kingdom	United Kingdom	United Kingdom	2016	2016	2016	Human|Human|human; Homo sapiens	human	human	Java	Salmonella Java|NA	Java|NA	Paratyphi B Var. Java	43	5
SAMN09374756	PRJNA230403	X d			USA			NA			NA|NA|NA			NA			Paratyphi B Var. Java	43	5
SAMN09376704	PRJNA248792	X d,e	X	X	United Kingdom	United Kingdom	United Kingdom	2015	2015	2015	Human|Human|human; Homo sapiens	human	human	Java	Salmonella Java|NA	Java|NA	Paratyphi B Var. Java	43	5
SAMN09377493	PRJNA248792	X d,e	X	X	United Kingdom	United Kingdom	United Kingdom	2017	2017	2017	Human|Human|human; Homo sapiens	human	human	Java	Salmonella Java|NA	Java|NA	Paratyphi B Var. Java	43	5
SAMN09377563	PRJNA248792	X d,e	X	X	United Kingdom	United Kingdom	United Kingdom	2017	2017	2017	Human|Human|human; Homo sapiens	human	human	Java	Salmonella Java|NA	Java|NA	Paratyphi B Var. Java	43	5
SAMN09380502	PRJNA248792	X d,e	X	X	United Kingdom	United Kingdom	United Kingdom	2016	2016	2016	Human|Human|human; Homo sapiens	human	human	Java	Java|NA	Java|NA	Paratyphi B Var. Java	43	5
SAMN09381954	PRJNA230403	X d			USA			NA			NA|NA|NA			NA			Paratyphi B Var. Java	43	5
SAMN09386262	PRJNA248792	X d,e	X	X	United Kingdom	United Kingdom	United Kingdom	2016	2016	2016	Human|Human|human; Homo sapiens	human	human	Java	Java|NA	Java|NA	Paratyphi B Var. Java	43	5
SAMN09386268	PRJNA248792	X d,e	X	X	United Kingdom	United Kingdom	United Kingdom	2017	2017	2017	Human|Human|human; Homo sapiens	human	human	Java	Java|NA	Java|NA	Paratyphi B Var. Java	43	5
SAMN09386442	PRJNA248792	X d,e	X	X	United Kingdom	United Kingdom	United Kingdom	2018	2018	2018	Human|Human|human; Homo sapiens	human	human	Java	Java|NA	Java|NA	Paratyphi B Var. Java	43	5
SAMN09387866	PRJNA248792	X d,e	X	X	United Kingdom	United Kingdom	United Kingdom	2015	2015	2015	Human|Human|human; Homo sapiens	human	human	Java	Java|NA	Java|NA	Paratyphi B Var. Java	43	5
SAMN09388019	PRJNA248792	X d,e	X	X	United Kingdom	United Kingdom	United Kingdom	2016	2016	2016	Human|Human|human; Homo sapiens	human	human	Java	Java|NA	Java|NA	Paratyphi B Var. Java	43	5
SAMN09388046	PRJNA248792	X d,e	X	X	United Kingdom	United Kingdom	United Kingdom	2016	2016	2016	Human|Human|human; Homo sapiens	human	human	Java	Java|NA	Java|NA	Paratyphi B Var. Java	43	5
SAMN09388739	PRJNA248792	X d,e	X	X	United Kingdom	United Kingdom	United Kingdom	2018	2018	2018	Human|Human|human; Homo sapiens	human	human	Java	Java|NA	Java|NA	Paratyphi B Var. Java	43	5
SAMN09388758	PRJNA248792	X d,e	X	X	United Kingdom	United Kingdom	United Kingdom	2015	2015	2015	Human|Human|human; Homo sapiens	human	human	Java	Java|NA	Java|NA	Paratyphi B Var. Java	43	5
SAMN09388759	PRJNA248792	X d,e	X	X	United Kingdom	United Kingdom	United Kingdom	2015	2015	2015	Human|Human|human; Homo sapiens	human	human	Java	Java|NA	Java|NA	Paratyphi B Var. Java	43	5
SAMN09388933	PRJNA248792	X d,e	X	X	United Kingdom	United Kingdom	United Kingdom	2018	2018	2018	Human|Human|human; Homo sapiens	human	human	Java	Java|NA	Java|NA	Paratyphi B Var. Java	43	5
SAMN09390998	PRJNA230403	X d			USA			NA			NA|NA|NA			NA			Paratyphi B Var. Java	43	5
SAMN09396597	PRJNA248792	X d,e	X	X	United Kingdom	United Kingdom	United Kingdom	2015	2015	2015	Human|Human|human; Homo sapiens	human	human	Java	Java|NA	Java|NA	Paratyphi B Var. Java	43	5
SAMN09396700	PRJNA248792	X d,e	X	X	United Kingdom	United Kingdom	United Kingdom	2015	2015	2015	Human|Human|human; Homo sapiens	human	human	Java	Java|NA	Java|NA	Paratyphi B Var. Java	43	5
SAMN09396835	PRJNA248792	X d,e	X	X	United Kingdom	United Kingdom	United Kingdom	2016	2016	2016	Human|Human|human; Homo sapiens	human	human	Java	Java|NA	Java|NA	Paratyphi B Var. Java	43	5
SAMN09396884	PRJNA248792	X d,e	X	X	United Kingdom	United Kingdom	United Kingdom	2016	2016	2016	Human|Human|human; Homo sapiens	human	human	Java	Java|NA	Java|NA	Paratyphi B Var. Java	43	5
SAMN09396966	PRJNA248792	X d,e	X	X	United Kingdom	United Kingdom	United Kingdom	2015	2015	2015	Human|Human|human; Homo sapiens	human	human	Java	Java|NA	Java|NA	Paratyphi B Var. Java	43	5
SAMN09403225	PRJNA248792	X d,e	X	X	United Kingdom	United Kingdom	United Kingdom	2015	2015	2015	Human|Human|human; Homo sapiens	human	human	Java	Java|NA	Java|NA	Paratyphi B Var. Java	43	5
SAMN09403928	PRJNA248792	X d,e	X	X	United Kingdom	United Kingdom	United Kingdom	2016	2016	2016	Human|Human|human; Homo sapiens	human	human	Java	Java|NA	Java|NA	Paratyphi B Var. Java	43	5
SAMN09403961	PRJNA248792	X d,e	X	X	United Kingdom	United Kingdom	United Kingdom	2018	2018	2018	Human|Human|human; Homo sapiens	human	human	Java	Java|NA	Java|NA	Paratyphi B Var. Java	43	5
SAMN09404009	PRJNA248792	X d,e	X	X	United Kingdom	United Kingdom	United Kingdom	2018	2018	2018	Human|Human|human; Homo sapiens	human	human	Java	Java|NA	Java|NA	Paratyphi B Var. Java	43	5
SAMN09404217	PRJNA248792	X d,e	X	X	United Kingdom	United Kingdom	United Kingdom	2016	2016	2016	Human|Human|human; Homo sapiens	human	human	Java	Java|NA	Java|NA	Paratyphi B Var. Java	43	5
SAMN09404261	PRJNA248792	X d,e	X	X	United Kingdom	United Kingdom	United Kingdom	2016	2016	2016	Human|Human|human; Homo sapiens	human	human	Java	Java|NA	Java|NA	Paratyphi B Var. Java	43	5
SAMN09404435	PRJNA248792	X d,e	X	X	United Kingdom	United Kingdom	United Kingdom	2015	2015	2015	Human|Human|human; Homo sapiens	human	human	Java	Java|NA	Java|NA	Paratyphi B Var. Java	43	5
SAMN09423112	PRJNA248792	X d,e	X	X	United Kingdom	United Kingdom	United Kingdom	2016	2016	2016	Human|Human|human; Homo sapiens	human	human	Java	Java|NA	Java|NA	Paratyphi B Var. Java	43	5
SAMN09423113	PRJNA248792	X d,e	X	X	United Kingdom	United Kingdom	United Kingdom	2017	2017	2017	Human|Human|human; Homo sapiens	human	human	Java	Java|NA	Java|NA	Paratyphi B Var. Java	43	5
SAMN09423142	PRJNA248792	X d,e	X	X	United Kingdom	United Kingdom	United Kingdom	2017	2017	2017	Human|Human|human; Homo sapiens	human	human	Java	Java|NA	Java|NA	Paratyphi B Var. Java	43	5
SAMN09423336	PRJNA248792	X d,e	X	X	United Kingdom	United Kingdom	United Kingdom	2017	2017	2017	Human|Human|human; Homo sapiens	human	human	Java	Java|NA	Java|NA	Paratyphi B Var. Java	43	5
SAMN09423354	PRJNA248792	X d,e	X	X	United Kingdom	United Kingdom	United Kingdom	2015	2015	2015	Human|Human|human; Homo sapiens	human	human	Java	Java|NA	Java|NA	Paratyphi B Var. Java	43	5
SAMN09426645	PRJNA248792	X d,e	X	X	United Kingdom	United Kingdom	United Kingdom	2015	2015	2015	Human|Human|human; Homo sapiens	human	human	Java	Java|NA	Java|NA	Paratyphi B Var. Java	43	5
SAMN09426730	PRJNA248792	X d,e	X	X	United Kingdom	United Kingdom	United Kingdom	2015	2015	2015	Human|Human|human; Homo sapiens	human	human	Java	Java|NA	Java|NA	Paratyphi B Var. Java	43	5
SAMN09427210	PRJNA248792	X d,e	X	X	United Kingdom	United Kingdom	United Kingdom	2015	2015	2015	Human|Human|human; Homo sapiens	human	human	Java	Java|NA	Java|NA	Paratyphi B Var. Java	43	5
SAMN09427230	PRJNA248792	X d,e	X	X	United Kingdom	United Kingdom	United Kingdom	2018	2018	2018	Human|Human|human; Homo sapiens	human	human	Java	Java|NA	Java|NA	Paratyphi B Var. Java	43	5
SAMN09431238	PRJNA248792	X d,e	X	X	United Kingdom	United Kingdom	United Kingdom	2018	2018	2018	Human|Human|human; Homo sapiens	human	human	Java	Java|NA	Java|NA	Paratyphi B Var. Java	43	5
SAMN09431422	PRJNA248792	X d,e	X	X	United Kingdom	United Kingdom	United Kingdom	2017	2017	2017	Human|Human|human; Homo sapiens	human	human	Java	Java|NA	Java|NA	Paratyphi B Var. Java	43	5
SAMN09431461	PRJNA248792	X d,e	X	X	United Kingdom	United Kingdom	United Kingdom	2018	2018	2018	Human|Human|human; Homo sapiens	human	human	Java	Java|NA	Java|NA	Paratyphi B Var. Java	43	5
SAMN09433526	PRJNA248792	X d,e	X	X	United Kingdom	United Kingdom	United Kingdom	2017	2017	2017	Human|Human|human; Homo sapiens	human	human	Java	Java|NA	Java|NA	Paratyphi B Var. Java	43	5
SAMN09433542	PRJNA248792	X d,e	X	X	United Kingdom	United Kingdom	United Kingdom	2017	2017	2017	Human|Human|human; Homo sapiens	human	human	Java	Java|NA	Java|NA	Paratyphi B Var. Java	43	5
SAMN09433543	PRJNA248792	X d,e	X	X	United Kingdom	United Kingdom	United Kingdom	2017	2017	2017	Human|Human|human; Homo sapiens	human	human	Java	Java|NA	Java|NA	Paratyphi B Var. Java	43	5
SAMN09433605	PRJNA248792	X d,e	X	X	United Kingdom	United Kingdom	United Kingdom	2016	2016	2016	Human|Human|human; Homo sapiens	human	human	Java	Java|NA	Java|NA	Paratyphi B Var. Java	43	5
SAMN09434894	PRJNA248792	X d,e	X	X	United Kingdom	United Kingdom	United Kingdom	2018	2018	2018	Human|Human|human; Homo sapiens	human	human	Java	Java|NA	Java|NA	Paratyphi B Var. Java	43	5
SAMN09444494	PRJNA248792	X d,e	X	X	United Kingdom	United Kingdom	United Kingdom	2017	2017	2017	Human|Human|human; Homo sapiens	human	human	Java	Java|NA	Java|NA	Paratyphi B Var. Java	43	5
SAMN09459221	PRJNA248792	X d,e	X	X	United Kingdom	United Kingdom	United Kingdom	2017	2017	2017	Human|Human|human; Homo sapiens	human	human	Java	Java|NA	Java|NA	Paratyphi B Var. Java	43	5
SAMN09459321	PRJNA248792	X d,e	X	X	United Kingdom	United Kingdom	United Kingdom	2015	2015	2015	Human|Human|human; Homo sapiens	human	human	Java	Java|NA	Java|NA	Paratyphi B Var. Java	43	5
SAMN09463662	PRJNA248792	X d,e	X	X	United Kingdom	United Kingdom	United Kingdom	2015	2015	2015	Human|Human|human; Homo sapiens	human	human	Java	Java|NA	Java|NA	Paratyphi B Var. Java	43	5
SAMN09466771	PRJNA230403	X d			USA			NA			NA|NA|NA			NA			Paratyphi B Var. Java	43	5
SAMN09467652	PRJNA248792	X d,e	X	X	United Kingdom	United Kingdom	United Kingdom	2018	2018	2018	Human|Human|human; Homo sapiens	human	human	Java	Java|NA	Java|NA	Paratyphi B Var. Java	43	5
SAMN09469305	PRJNA248792	X d,e	X	X	United Kingdom	United Kingdom	United Kingdom	2018	2018	2018	Human|Human|human; Homo sapiens	human	human	Java	Java|NA	Java|NA	Paratyphi B Var. Java	43	5
SAMN09474295	PRJNA248792	X d,e	X	X	United Kingdom	United Kingdom	United Kingdom	2015	2015	2015	Human|Human|human; Homo sapiens	human	human	Java	Java|NA	Java|NA	Paratyphi B Var. Java	43	5
SAMN09474675	PRJNA248792	X d,e	X	X	United Kingdom	United Kingdom	United Kingdom	2017	2017	2017	Human|Human|human; Homo sapiens	human	human	Java	Java|NA	Java|NA	Paratyphi B Var. Java	43	5
SAMN09474788	PRJNA230403	X d			USA			NA			NA|NA|NA			NA			Paratyphi B Var. Java	43	5
SAMN09474865	PRJNA248792	X d,e	X	X	United Kingdom	United Kingdom	United Kingdom	2015	2015	2015	Human|Human|human; Homo sapiens	human	human	Java	Java|NA	Java|NA	Paratyphi B Var. Java	43	5
SAMN09476491	PRJNA248792	X d,e	X	X	United Kingdom	United Kingdom	United Kingdom	2017	2017	2017	Human|Human|human; Homo sapiens	human	human	Java	Java|NA	Java|NA	Paratyphi B Var. Java	43	5
SAMN09476498	PRJNA248792	X d,e	X	X	United Kingdom	United Kingdom	United Kingdom	2016	2016	2016	Human|Human|human; Homo sapiens	human	human	Java	Java|NA	Java|NA	Paratyphi B Var. Java	43	5
SAMN09484083	PRJNA248792	X d,e	X	X	United Kingdom	United Kingdom	United Kingdom	2016	2016	2016	Human|Human|human; Homo sapiens	human	human	Java	Java|NA	Java|NA	Paratyphi B Var. Java	43	5
SAMN09484421	PRJNA248792	X d,e	X	X	United Kingdom	United Kingdom	United Kingdom	2017	2017	2017	Human|Human|human; Homo sapiens	human	human	Java	Java|NA	Java|NA	Paratyphi B Var. Java	43	5
SAMN09484496	PRJNA248792	X d,e	X	X	United Kingdom	United Kingdom	United Kingdom	2015	2015	2015	Human|Human|human; Homo sapiens	human	human	Java	Java|NA	Java|NA	Paratyphi B Var. Java	43	5
SAMN09484537	PRJNA248792	X d,e	X	X	United Kingdom	United Kingdom	United Kingdom	2015	2015	2015	Human|Human|human; Homo sapiens	human	human	Java	Java|NA	Java|NA	Paratyphi B Var. Java	43	5
SAMN09491761	PRJNA248792	X d,e	X	X	United Kingdom	United Kingdom	United Kingdom	2018	2018	2018	Human|Human|human; Homo sapiens	human	human	Java	Salmonella Java|NA	Java|NA	Paratyphi B Var. Java	43	5
SAMN09503869	PRJNA248792	X d,e	X	X	United Kingdom	United Kingdom	United Kingdom	2017	2017	2017	Human|Human|human; Homo sapiens	human	human	Java	Salmonella Java|NA	Java|NA	Paratyphi B Var. Java	43	5
SAMN09504308	PRJNA248792	X d,e	X	X	United Kingdom	United Kingdom	United Kingdom	2016	2016	2016	Human|Human|human; Homo sapiens	human	human	Java	Salmonella Java|NA	Java|NA	Paratyphi B Var. Java	43	5
SAMN09504347	PRJNA248792	X d,e	X	X	United Kingdom	United Kingdom	United Kingdom	2015	2015	2015	Human|Human|human; Homo sapiens	human	human	Java	Java|NA	Java|NA	Paratyphi B Var. Java	43	5
SAMN09504490	PRJNA248792	X d,e	X	X	United Kingdom	United Kingdom	United Kingdom	2017	2017	2017	Human|Human|human; Homo sapiens	human	human	Java	Salmonella Java|NA	Java|NA	Paratyphi B Var. Java	43	5
SAMN09515944	PRJNA248792	X d,e	X	X	United Kingdom	United Kingdom	United Kingdom	2016	2016	2016	Human|Human|human; Homo sapiens	human	human	Java	Salmonella Java|NA	Java|NA	Paratyphi B Var. Java	43	5
SAMN09515945	PRJNA248792	X d,e	X	X	United Kingdom	United Kingdom	United Kingdom	2016	2016	2016	Human|Human|human; Homo sapiens	human	human	Java	Salmonella Java|NA	Java|NA	Paratyphi B Var. Java	43	5
SAMN09516276	PRJNA248792	X d,e	X	X	United Kingdom	United Kingdom	United Kingdom	2018	2018	2018	Human|Human|human; Homo sapiens	human	human	Java	Salmonella Java|NA	Java|NA	Paratyphi B Var. Java	43	5
SAMN09516426	PRJNA248792	X d,e	X	X	United Kingdom	United Kingdom	United Kingdom	2018	2018	2018	Human|Human|human; Homo sapiens	human	human	Java	Salmonella Java|NA	Java|NA	Paratyphi B Var. Java	43	5
SAMN09520664	PRJNA248792	X d,e	X	X	United Kingdom	United Kingdom	United Kingdom	2017	2017	2017	Human|Human|human; Homo sapiens	human	human	Java	Salmonella Java|NA	Java|NA	Paratyphi B Var. Java	43	5
SAMN09520903	PRJNA248792	X d,e	X	X	United Kingdom	United Kingdom	United Kingdom	2017	2017	2017	Human|Human|human; Homo sapiens	human	human	Java	Java|NA	Java|NA	Paratyphi B Var. Java	43	5
SAMN09521855	PRJNA248792	X d			United Kingdom			2017			Human|Human|human; Homo sapiens			Sp			Paratyphi B Var. Java	43	5
SAMN09521856	PRJNA248792	X d,e	X	X	United Kingdom	United Kingdom	United Kingdom	2018	2018	2018	Human|Human|human; Homo sapiens	human	human	Java	Java|NA	Java|NA	Paratyphi B Var. Java	43	5
SAMN09521927	PRJNA248792	X d,e	X	X	United Kingdom	United Kingdom	United Kingdom	2018	2018	2018	Human|Human|human; Homo sapiens	human	human	Java	Java|NA	Java|NA	Paratyphi B Var. Java	43	5
SAMN09521934	PRJNA248792	X d,e	X	X	United Kingdom	United Kingdom	United Kingdom	2015	2015	2015	Human|Human|human; Homo sapiens	human	human	Java	Java|NA	Java|NA	Paratyphi B Var. Java	43	5
SAMN09530902	PRJNA248792	X d,e	X	X	United Kingdom	United Kingdom	United Kingdom	2016	2016	2016	Human|Human|human; Homo sapiens	human	human	Java	Salmonella Java|NA	Java|NA	Paratyphi B Var. Java	43	5
SAMN09530907	PRJNA248792	X d,e	X	X	United Kingdom	United Kingdom	United Kingdom	2018	2018	2018	Human|Human|human; Homo sapiens	human	human	Java	Salmonella Java|NA	Java|NA	Paratyphi B Var. Java	43	5
SAMN09534752	PRJNA248792	X d,e	X	X	United Kingdom	United Kingdom	United Kingdom	2016	2016	2016	Human|Human|human; Homo sapiens	human	human	Java	Salmonella Java|NA	Java|NA	Paratyphi B Var. Java	43	5
SAMN09557532	PRJNA248792	X d,e	X	X	United Kingdom	United Kingdom	United Kingdom	2016	2016	2016	Human|Human|human; Homo sapiens	human	human	Java	Salmonella Java|NA	Java|NA	Paratyphi B Var. Java	43	5
SAMN09566342	PRJNA248792	X d,e	X	X	United Kingdom	United Kingdom	United Kingdom	2016	2016	2016	Human|Human|human; Homo sapiens	human	human	Java	Java|NA	Java|NA	Paratyphi B Var. Java	43	5
SAMN09566355	PRJNA248792	X d,e	X	X	United Kingdom	United Kingdom	United Kingdom	2016	2016	2016	Human|Human|human; Homo sapiens	human	human	Java	Java|NA	Java|NA	Paratyphi B Var. Java	43	5
SAMN09566751	PRJNA248792	X d,e	X	X	United Kingdom	United Kingdom	United Kingdom	2016	2016	2016	Human|Human|human; Homo sapiens	human	human	Java	Java|NA	Java|NA	Paratyphi B Var. Java	43	5
SAMN09601654	PRJNA248792	X d,e	X	X	United Kingdom	United Kingdom	United Kingdom	2018	2018	2018	Human|Human|human; Homo sapiens	human	human	Java	Salmonella Java|NA	Java|NA	Paratyphi B Var. Java	43	5
SAMN09601658	PRJNA248792	X d,e	X	X	United Kingdom	United Kingdom	United Kingdom	2018	2018	2018	Human|Human|human; Homo sapiens	human	human	Java	Salmonella Java|NA	Java|NA	Paratyphi B Var. Java	43	5
SAMN09601758	PRJNA248792	X d,e	X	X	United Kingdom	United Kingdom	United Kingdom	2016	2016	2016	Human|Human|human; Homo sapiens	human	human	Java	Salmonella Java|NA	Java|NA	Paratyphi B Var. Java	43	5
SAMN09611554	PRJNA248792	X d,e	X	X	United Kingdom	United Kingdom	United Kingdom	2018	2018	2018	Human|Human|human; Homo sapiens	human	human	Java	Java|NA	Java|NA	Paratyphi B Var. Java	43	5
SAMN09611905	PRJNA248792	X d,e	X	X	United Kingdom	United Kingdom	United Kingdom	2017	2017	2017	Human|Human|human; Homo sapiens	human	human	Java	Java|NA	Java|NA	Paratyphi B Var. Java	43	5
SAMN09611956	PRJNA248792	X d,e	X	X	United Kingdom	United Kingdom	United Kingdom	2018	2018	2018	Human|Human|human; Homo sapiens	human	human	Java	Java|NA	Java|NA	Paratyphi B Var. Java	43	5
SAMN09612337	PRJNA248792	X d,e	X	X	United Kingdom	United Kingdom	United Kingdom	2017	2017	2017	Human|Human|human; Homo sapiens	human	human	Java	Java|NA	Java|NA	Paratyphi B Var. Java	43	5
SAMN09624467	PRJNA248792	X d,e	X	X	United Kingdom	United Kingdom	United Kingdom	2017	2017	2017	Human|Human|human; Homo sapiens	human	human	Java	Salmonella Java|NA	Java|NA	Paratyphi B Var. Java	43	5
SAMN09624504	PRJNA248792	X d,e	X	X	United Kingdom	United Kingdom	United Kingdom	2016	2016	2016	Human|Human|human; Homo sapiens	human	human	Java	Salmonella Java|NA	Java|NA	Paratyphi B Var. Java	43	5
SAMN09628546	PRJNA248792	X d,e	X	X	United Kingdom	United Kingdom	United Kingdom	2017	2017	2017	Human|Human|human; Homo sapiens	human	human	Java	Salmonella Java|NA	Java|NA	Paratyphi B Var. Java	43	5
SAMN09636185	PRJNA230403	X d			USA			NA			NA|NA|NA			NA			Paratyphi B Var. Java	43	5
SAMN09651942	PRJNA248792	X d,e	X	X	United Kingdom	United Kingdom	United Kingdom	2017	2017	2017	Human|Human|human; Homo sapiens	human	human	Java	Java|NA	Java|NA	Paratyphi B Var. Java	43	5
SAMN09651995	PRJNA248792	X d,e	X	X	United Kingdom	United Kingdom	United Kingdom	2017	2017	2017	Human|Human|human; Homo sapiens	human	human	Java	Java|NA	Java|NA	Paratyphi B Var. Java	43	5
SAMN09658597	PRJNA248792	X d,e	X	X	United Kingdom	United Kingdom	United Kingdom	2017	2017	2017	Human|Human|human; Homo sapiens	human	human	Java	Java|NA	Java|NA	Paratyphi B Var. Java	43	5
SAMN09658758	PRJNA248792	X d,e	X	X	United Kingdom	United Kingdom	United Kingdom	2015	2015	2015	Human|Human|human; Homo sapiens	human	human	Java	Salmonella Java|NA	Java|NA	Paratyphi B Var. Java	43	5
SAMN09661720	PRJNA248792	X d,e	X	X	United Kingdom	United Kingdom	United Kingdom	2018	2018	2018	Human|Human|human; Homo sapiens	human	human	Java	Java|NA	Java|NA	Paratyphi B Var. Java	43	5
SAMN09666540	PRJNA248792	X d,e	X	X	United Kingdom	United Kingdom	United Kingdom	2018	2018	2018	Human|Human|human; Homo sapiens	human	human	Java	Java|NA	Java|NA	Paratyphi B Var. Java	43	5
SAMN09666561	PRJNA248792	X d,e	X	X	United Kingdom	United Kingdom	United Kingdom	2018	2018	2018	Human|Human|human; Homo sapiens	human	human	Java	Java|NA	Java|NA	Paratyphi B Var. Java	43	5
SAMN09666868	PRJNA248792	X d,e	X	X	United Kingdom	United Kingdom	United Kingdom	2018	2018	2018	Human|Human|human; Homo sapiens	human	human	Java	Java|NA	Java|NA	Paratyphi B Var. Java	43	5
SAMN09690847	PRJNA248792	X d,e	X	X	United Kingdom	United Kingdom	United Kingdom	2016	2016	2016	Human|Human|human; Homo sapiens	human	human	Java	Java|NA	Java|NA	Paratyphi B Var. Java	43	5
SAMN09690873	PRJNA248792	X d,e	X	X	United Kingdom	United Kingdom	United Kingdom	2017	2017	2017	Human|Human|human; Homo sapiens	human	human	Java	Java|NA	Java|NA	Paratyphi B Var. Java	43	5
SAMN09690883	PRJNA248792	X d,e	X	X	United Kingdom	United Kingdom	United Kingdom	2017	2017	2017	Human|Human|human; Homo sapiens	human	human	Java	Java|NA	Java|NA	Paratyphi B Var. Java	43	5
SAMN10058765	PRJNA248792	X d,e	X	X	United Kingdom	United Kingdom	United Kingdom	2018	2018	2018	Human|Human|human; Homo sapiens	human	human	Java	Java|NA	Java|NA	Paratyphi B Var. Java	43	5
SAMN10058781	PRJNA248792	X d,e	X	X	United Kingdom	United Kingdom	United Kingdom	2018	2018	2018	Human|Human|human; Homo sapiens	human	human	Java	Java|NA	Java|NA	Paratyphi B Var. Java	43	5
SAMN10058812	PRJNA248792	X d,e	X	X	United Kingdom	United Kingdom	United Kingdom	2018	2018	2018	Human|Human|human; Homo sapiens	human	human	Java	Java|NA	Java|NA	Paratyphi B Var. Java	43	5
SAMN10067191	PRJNA248792	X d,e	X	X	United Kingdom	United Kingdom	United Kingdom	2018	2018	2018	Human|Human|human; Homo sapiens	human	human	Java	Java|NA	Java|NA	Paratyphi B Var. Java	43	5
SAMN10067831	PRJNA248792	X d,e	X	X	United Kingdom	United Kingdom	United Kingdom	2018	2018	2018	Human|Human|human; Homo sapiens	human	human	Java	Java|NA	Java|NA	Paratyphi B Var. Java	43	5
SAMN10067858	PRJNA248792	X d,e	X	X	United Kingdom	United Kingdom	United Kingdom	2016	2016	2016	Human|Human|human; Homo sapiens	human	human	Java	Java|NA	Java|NA	Paratyphi B Var. Java	43	5
SAMN10068867	PRJNA248792	X d,e	X	X	United Kingdom	United Kingdom	United Kingdom	2018	2018	2018	Human|Human|human; Homo sapiens	human	human	Java	Java|NA	Java|NA	Paratyphi B Var. Java	43	5
SAMN10069044	PRJNA248792	X d,e	X	X	United Kingdom	United Kingdom	United Kingdom	2018	2018	2018	Human|Human|human; Homo sapiens	human	human	Java	Java|NA	Java|NA	Paratyphi B Var. Java	43	5
SAMN10075944	PRJNA248792	X d,e	X	X	United Kingdom	United Kingdom	United Kingdom	2015	2015	2015	Human|Human|human; Homo sapiens	human	human	Java	Java|NA	Java|NA	Paratyphi B Var. Java	43	5
SAMN10075993	PRJNA248792	X d,e	X	X	United Kingdom	United Kingdom	United Kingdom	2018	2018	2018	Human|Human|human; Homo sapiens	human	human	Java	Java|NA	Java|NA	Paratyphi B Var. Java	43	5
SAMN10076135	PRJNA248792	X d,e	X	X	United Kingdom	United Kingdom	United Kingdom	2018	2018	2018	Human|Human|human; Homo sapiens	human	human	Java	Java|NA	Java|NA	Paratyphi B Var. Java	43	5
SAMN10080150	PRJNA248792	X d,e	X	X	United Kingdom	United Kingdom	United Kingdom	2018	2018	2018	Human|Human|human; Homo sapiens	human	human	Java	Java|NA	Java|NA	Paratyphi B Var. Java	43	5
SAMN10080251	PRJNA248792	X d,e	X	X	United Kingdom	United Kingdom	United Kingdom	2018	2018	2018	Human|Human|human; Homo sapiens	human	human	Java	Java|NA	Java|NA	Paratyphi B Var. Java	43	5
SAMN10080281	PRJNA248792	X d,e	X	X	United Kingdom	United Kingdom	United Kingdom	2018	2018	2018	Human|Human|human; Homo sapiens	human	human	Java	Java|NA	Java|NA	Paratyphi B Var. Java	43	5
SAMN10080329	PRJNA248792	X d,e	X	X	United Kingdom	United Kingdom	United Kingdom	2018	2018	2018	Human|Human|human; Homo sapiens	human	human	Java	Java|NA	Java|NA	Paratyphi B Var. Java	43	5
SAMN10080367	PRJNA248792	X d,e	X	X	United Kingdom	United Kingdom	United Kingdom	2018	2018	2018	Human|Human|human; Homo sapiens	human	human	Java	Java|NA	Java|NA	Paratyphi B Var. Java	43	5
SAMN10086910	PRJNA248792	X d,e	X	X	United Kingdom	United Kingdom	United Kingdom	2018	2018	2018	Human|Human|human; Homo sapiens	human	human	Java	Java|NA	Java|NA	Paratyphi B Var. Java	43	5
SAMN10087042	PRJNA248792	X d,e	X	X	United Kingdom	United Kingdom	United Kingdom	2018	2018	2018	Human|Human|human; Homo sapiens	human	human	Java	Java|NA	Java|NA	Paratyphi B Var. Java	43	5
SAMN10093797	PRJNA248792	X d,e	X	X	United Kingdom	United Kingdom	United Kingdom	2016	2016	2016	Human|Human|human; Homo sapiens	human	human	Java	Java|NA	Java|NA	Paratyphi B Var. Java	43	5
SAMN10094121	PRJNA248792	X d,e	X	X	United Kingdom	United Kingdom	United Kingdom	2018	2018	2018	Human|Human|human; Homo sapiens	human	human	Java	Java|NA	Java|NA	Paratyphi B Var. Java	43	5
SAMN10094162	PRJNA248792	X d,e	X	X	United Kingdom	United Kingdom	United Kingdom	2017	2017	2017	Human|Human|human; Homo sapiens	human	human	Java	Java|NA	Java|NA	Paratyphi B Var. Java	43	5
SAMN10097221	PRJNA248792	X d,e	X	X	United Kingdom	United Kingdom	United Kingdom	2015	2015	2015	Human|Human|human; Homo sapiens	human	human	Java	Java|NA	Java|NA	Paratyphi B Var. Java	43	5
SAMN10098010	PRJNA248792	X d,e	X	X	United Kingdom	United Kingdom	United Kingdom	2015	2015	2015	Human|Human|human; Homo sapiens	human	human	Java	Java|NA	Java|NA	Paratyphi B Var. Java	43	5
SAMN10103411	PRJNA248792	X d,e	X	X	United Kingdom	United Kingdom	United Kingdom	2018	2018	2018	Human|Human|human; Homo sapiens	human	human	Java	Salmonella Java|NA	Java|NA	Paratyphi B Var. Java	43	5
SAMN10103510	PRJNA248792	X d,e	X	X	United Kingdom	United Kingdom	United Kingdom	2016	2016	2016	Human|Human|human; Homo sapiens	human	human	Java	Salmonella Java|NA	Java|NA	Paratyphi B Var. Java	43	5
SAMN10104822	PRJNA248792	X d,e	X	X	United Kingdom	United Kingdom	United Kingdom	2018	2018	2018	Human|Human|human; Homo sapiens	human	human	Java	Salmonella Java|NA	Java|NA	Paratyphi B Var. Java	43	5
SAMN10104960	PRJNA248792	X d,e	X	X	United Kingdom	United Kingdom	United Kingdom	2018	2018	2018	Human|Human|human; Homo sapiens	human	human	Java	Java|NA	Java|NA	Paratyphi B Var. Java	43	5
SAMN10129717	PRJNA248792	X d,e	X	X	United Kingdom	United Kingdom	United Kingdom	2018	2018	2018	Human|Human|human; Homo sapiens	human	human	Java	Salmonella Java|NA	Java|NA	Paratyphi B Var. Java	43	5
SAMN10140124	PRJNA248792	X d,e	X	X	United Kingdom	United Kingdom	United Kingdom	2018	2018	2018	Human|Human|human; Homo sapiens	human	human	Java	Salmonella Java|NA	Java|NA	Paratyphi B Var. Java	43	5
SAMN10140160	PRJNA248792	X d,e	X	X	United Kingdom	United Kingdom	United Kingdom	2018	2018	2018	Human|Human|human; Homo sapiens	human	human	Java	Salmonella Java|NA	Java|NA	Paratyphi B Var. Java	43	5
SAMN10229045	PRJNA248792	X d,e	X	X	United Kingdom	United Kingdom	United Kingdom	2018	2018	2018	Human|Human|human; Homo sapiens	human	human	Java	Salmonella Java|NA	Java|NA	Paratyphi B Var. Java	43	5
SAMN10229057	PRJNA248792	X d,e	X	X	United Kingdom	United Kingdom	United Kingdom	2016	2016	2016	Human|Human|human; Homo sapiens	human	human	Java	Salmonella Java|NA	Java|NA	Paratyphi B Var. Java	43	5
SAMN10229171	PRJNA248792	X d,e	X	X	United Kingdom	United Kingdom	United Kingdom	2018	2018	2018	Human|Human|human; Homo sapiens	human	human	Java	Salmonella Java|NA	Java|NA	Paratyphi B Var. Java	43	5
SAMN10229182	PRJNA248792	X d,e	X	X	United Kingdom	United Kingdom	United Kingdom	2018	2018	2018	Human|Human|human; Homo sapiens	human	human	Java	Salmonella Java|NA	Java|NA	Paratyphi B Var. Java	43	5
SAMN10229390	PRJNA248792	X d,e	X	X	United Kingdom	United Kingdom	United Kingdom	2018	2018	2018	Human|Human|human; Homo sapiens	human	human	Java	Salmonella Java|NA	Java|NA	Paratyphi B Var. Java	43	5
SAMN10267045	PRJNA248792	X d,e	X	X	United Kingdom	United Kingdom	United Kingdom	2018	2018	2018	Human|Human|human; Homo sapiens	human	human	Java	Salmonella Java|NA	Java|NA	Paratyphi B Var. Java	43	5
SAMN10289893	PRJNA248792	X d,e	X	X	United Kingdom	United Kingdom	United Kingdom	2018	2018	2018	Human|Human|human; Homo sapiens	human	human	Java	Java|NA	Java|NA	Paratyphi B Var. Java	43	5
SAMN10289930	PRJNA248792	X d,e	X	X	United Kingdom	United Kingdom	United Kingdom	2018	2018	2018	Human|Human|human; Homo sapiens	human	human	Java	Salmonella Java|NA	Java|NA	Paratyphi B Var. Java	43	5
SAMN10331230	PRJNA248792	X d,e	X	X	United Kingdom	United Kingdom	United Kingdom	2018	2018	2018	Human|Human|human; Homo sapiens	human	human	Java	Salmonella Java|NA	Java|NA	Paratyphi B Var. Java	43	5
SAMN10335026	PRJNA248792	X d,e	X	X	United Kingdom	United Kingdom	United Kingdom	2018	2018	2018	Human|Human|human; Homo sapiens	human	human	Java	Java|NA	Java|NA	Paratyphi B Var. Java	43	5
SAMN10335066	PRJNA248792	X d,e	X	X	United Kingdom	United Kingdom	United Kingdom	2018	2018	2018	Human|Human|human; Homo sapiens	human	human	Java	Salmonella Java|NA	Java|NA	Paratyphi B Var. Java	43	5
SAMN10349581	PRJNA248792	X d,e	X	X	United Kingdom	United Kingdom	United Kingdom	2018	2018	2018	Food|NA|NA	food	food	Java	Salmonella Java|NA	Java|NA	Paratyphi B Var. Java	43	5
SAMN10408313	PRJNA504925	X d,e	X	X	Sri Lanka	Sri Lanka	Sri Lanka	2016	2016	2016	Human|Human|Homo sapiens	NA	missing	Java	Java|NA	Java|NA	Paratyphi B Var. Java	43	5
SAMN10408317	PRJNA504925	X d,e	X	X	Sri Lanka	Sri Lanka	Sri Lanka	2017	2017	2017	Human|Human|Homo sapiens	NA	missing	Java	Java|NA	Java|NA	Paratyphi B Var. Java	43	5
SAMN10408335	PRJNA504925	X d,e	X	X	Sri Lanka	Sri Lanka	Sri Lanka	2017	2017	2017	Human|Human|Homo sapiens	NA	missing	Java	Java|NA	Java|NA	Paratyphi B Var. Java	43	5
SAMN10408336	PRJNA504925	X d,e	X	X	Sri Lanka	Sri Lanka	Sri Lanka	2017	2017	2017	Human|Human|Homo sapiens	NA	missing	Java	Java|NA	Java|NA	Paratyphi B Var. Java	43	5
SAMN10439003	PRJNA248792	X d,e	X	X	United Kingdom	United Kingdom	United Kingdom	2018	2018	2018	Human|Human|human; Homo sapiens	human	human	Java	Salmonella Java|NA	Java|NA	Paratyphi B Var. Java	43	5
SAMN10473132	PRJNA248792	X d,e	X	X	United Kingdom	United Kingdom	United Kingdom	2018	2018	2018	Human|Human|human; Homo sapiens	human	human	Java	Java|NA	Java|NA	Paratyphi B Var. Java	43	5
SAMN10495098	PRJNA248792	X d,e	X	X	United Kingdom	United Kingdom	United Kingdom	2018	2018	2018	Human|Human|human; Homo sapiens	human	human	Java	Salmonella Java|NA	Java|NA	Paratyphi B Var. Java	43	5
SAMN10517750	PRJNA248792	X d,e	X	X	United Kingdom	United Kingdom	United Kingdom	2018	2018	2018	Human|Human|human; Homo sapiens	human	human	Java	Salmonella Java|NA	Java|NA	Paratyphi B Var. Java	43	5
SAMN10517819	PRJNA248792	X d,e	X	X	United Kingdom	United Kingdom	United Kingdom	2018	2018	2018	Human|Human|human; Homo sapiens	human	human	Java	Salmonella Java|NA	Java|NA	Paratyphi B Var. Java	43	5
SAMN10517879	PRJNA248792	X d,e	X	X	United Kingdom	United Kingdom	United Kingdom	2018	2018	2018	Human|Human|human; Homo sapiens	human	human	Java	Salmonella Java|NA	Java|NA	Paratyphi B Var. Java	43	5
SAMN10534821	PRJNA248792	X d,e	X	X	United Kingdom	United Kingdom	United Kingdom	2018	2018	2018	Human|Human|human; Homo sapiens	human	human	Java	Salmonella Java|NA	Java|NA	Paratyphi B Var. Java	43	5
SAMN10534849	PRJNA248792	X d,e	X	X	United Kingdom	United Kingdom	United Kingdom	2018	2018	2018	Human|Human|human; Homo sapiens	human	human	Java	Salmonella Java|NA	Java|NA	Paratyphi B Var. Java	43	5
SAMN10535851	PRJNA248792	X d,e	X	X	United Kingdom	United Kingdom	United Kingdom	2018	2018	2018	Human|Human|human; Homo sapiens	human	human	Java	Salmonella Java|NA	Java|NA	Paratyphi B Var. Java	43	5
SAMN10535863	PRJNA248792	X d,e	X	X	United Kingdom	United Kingdom	United Kingdom	2018	2018	2018	Human|Human|human; Homo sapiens	human	human	Java	Salmonella Java|NA	Java|NA	Paratyphi B Var. Java	43	5
SAMN10535903	PRJNA248792	X d,e	X	X	United Kingdom	United Kingdom	United Kingdom	2018	2018	2018	Human|Human|human; Homo sapiens	human	human	Java	Salmonella Java|NA	Java|NA	Paratyphi B Var. Java	43	5
SAMN10535914	PRJNA248792	X d,e	X	X	United Kingdom	United Kingdom	United Kingdom	2018	2018	2018	Human|Human|human; Homo sapiens	human	human	Java	Salmonella Java|NA	Java|NA	Paratyphi B Var. Java	43	5
SAMN10576328	PRJNA248792	X d,e	X	X	United Kingdom	United Kingdom	United Kingdom	2018	2018	2018	Human|Human|human; Homo sapiens	human	human	Java	Java|NA	Java|NA	Paratyphi B Var. Java	43	5
SAMN10581741	PRJNA248792	X d,e	X	X	United Kingdom	United Kingdom	United Kingdom	2018	2018	2018	Human|Human|human; Homo sapiens	human	human	Java	Salmonella Java|NA	Java|NA	Paratyphi B Var. Java	43	5
SAMN10586217	PRJNA248792	X d,e	X	X	United Kingdom	United Kingdom	United Kingdom	2018	2018	2018	Human|Human|human; Homo sapiens	human	human	Java	Java|NA	Java|NA	Paratyphi B Var. Java	43	5
SAMN10604641	PRJNA248792	X d,e	X	X	United Kingdom	United Kingdom	United Kingdom	2018	2018	2018	Human|Human|human; Homo sapiens	human	human	Java	Java|NA	Java|NA	Paratyphi B Var. Java	43	5
SAMN10604651	PRJNA248792	X d,e	X	X	United Kingdom	United Kingdom	United Kingdom	2018	2018	2018	Human|Human|human; Homo sapiens	human	human	Java	Java|NA	Java|NA	Paratyphi B Var. Java	43	5
SAMN10638370	PRJNA248792	X d,e	X	X	United Kingdom	United Kingdom	United Kingdom	2018	2018	2018	Human|Human|human; Homo sapiens	human	human	Java	Java|NA	Java|NA	Paratyphi B Var. Java	43	5
SAMN10639974	PRJNA248792	X d,e	X	X	United Kingdom	United Kingdom	United Kingdom	2018	2018	2018	Human|Human|human; Homo sapiens	human	human	Java	Java|NA	Java|NA	Paratyphi B Var. Java	43	5
SAMN10639990	PRJNA248792	X d,e	X	X	United Kingdom	United Kingdom	United Kingdom	2018	2018	2018	Human|Human|human; Homo sapiens	human	human	Java	Java|NA	Java|NA	Paratyphi B Var. Java	43	5
SAMN10643323	PRJNA248792	X d,e	X	X	United Kingdom	United Kingdom	United Kingdom	2018	2018	2018	Human|Human|human; Homo sapiens	human	human	Java	Java|NA	Java|NA	Paratyphi B Var. Java	43	5
SAMN10662917	PRJNA248792	X d,e	X	X	United Kingdom	United Kingdom	United Kingdom	2018	2018	2018	Human|Human|human; Homo sapiens	human	human	Java	Java|NA	Java|NA	Paratyphi B Var. Java	43	5
SAMN10666944	PRJNA248792	X d,e	X	X	United Kingdom	United Kingdom	United Kingdom	2018	2018	2018	Human|Human|human; Homo sapiens	human	human	Java	Java|NA	Java|NA	Paratyphi B Var. Java	43	5
SAMN10666956	PRJNA248792	X d,e	X	X	United Kingdom	United Kingdom	United Kingdom	2018	2018	2018	Human|Human|human; Homo sapiens	human	human	Java	Java|NA	Java|NA	Paratyphi B Var. Java	43	5
SAMN10690248	PRJNA248792	X d,e	X	X	United Kingdom	United Kingdom	United Kingdom	2018	2018	2018	Human|Human|human; Homo sapiens	human	human	Java	Java|NA	Java|NA	Paratyphi B Var. Java	43	5
SAMN10696604	PRJNA248792	X d,e	X	X	United Kingdom	United Kingdom	United Kingdom	2018	2018	2018	Human|Human|human; Homo sapiens	human	human	Java	Java|NA	Java|NA	Paratyphi B Var. Java	43	5
SAMN10719920	PRJNA248792	X d,e	X	X	United Kingdom	United Kingdom	United Kingdom	2018	2018	2018	Human|Human|human; Homo sapiens	human	human	Java	Java|NA	Java|NA	Paratyphi B Var. Java	43	5
SAMN10735340	PRJNA248792	X d,e	X	X	United Kingdom	United Kingdom	United Kingdom	2018	2018	2018	Human|Human|human; Homo sapiens	human	human	Java	Java|NA	Java|NA	Paratyphi B Var. Java	43	5
SAMN10756623	PRJNA248792	X d,e	X	X	United Kingdom	United Kingdom	United Kingdom	2019	2019	2019	Human|Human|human; Homo sapiens	human	human	Java	Java|NA	Java|NA	Paratyphi B Var. Java	43	5
SAMN10794401	PRJNA248792	X d,e	X	X	United Kingdom	United Kingdom	United Kingdom	2019	2019	2019	Human|Human|human; Homo sapiens	human	human	Java	Java|NA	Java|NA	Paratyphi B Var. Java	43	5
SAMN10823797	PRJNA248792	X d,e	X	X	United Kingdom	United Kingdom	United Kingdom	2019	2019	2019	Human|Human|human; Homo sapiens	human	human	Java	Java|NA	Java|NA	Paratyphi B Var. Java	43	5
SAMN10827199	PRJNA248792	X d,e	X	X	United Kingdom	United Kingdom	United Kingdom	2018	2018	2018	Human|Human|human; Homo sapiens	human	human	Java	Java|NA	Java|NA	Paratyphi B Var. Java	43	5
SAMN10827236	PRJNA248792	X d,e	X	X	United Kingdom	United Kingdom	United Kingdom	2018	2018	2018	Human|Human|human; Homo sapiens	human	human	Java	Java|NA	Java|NA	Paratyphi B Var. Java	43	5
SAMN10827251	PRJNA248792	X d,e	X	X	United Kingdom	United Kingdom	United Kingdom	2018	2018	2018	Human|Human|human; Homo sapiens	human	human	Java	Java|NA	Java|NA	Paratyphi B Var. Java	43	5
SAMN10827296	PRJNA248792	X d,e	X	X	United Kingdom	United Kingdom	United Kingdom	2018	2018	2018	Human|Human|human; Homo sapiens	human	human	Java	Java|NA	Java|NA	Paratyphi B Var. Java	43	5
SAMN10827298	PRJNA248792	X d,e	X	X	United Kingdom	United Kingdom	United Kingdom	2018	2018	2018	Human|Human|human; Homo sapiens	human	human	Java	Java|NA	Java|NA	Paratyphi B Var. Java	43	5
SAMN10835794	PRJNA248792	X d,e	X	X	United Kingdom	United Kingdom	United Kingdom	2018	2018	2018	Human|Human|human; Homo sapiens	human	human	Java	Java|NA	Java|NA	Paratyphi B Var. Java	43	5
SAMN10836419	PRJNA248792	X d,e	X	X	United Kingdom	United Kingdom	United Kingdom	2018	2018	2018	Human|Human|human; Homo sapiens	human	human	Java	Java|NA	Java|NA	Paratyphi B Var. Java	43	5
SAMN10842157	PRJNA248792	X d,e	X	X	United Kingdom	United Kingdom	United Kingdom	2018	2018	2018	Human|Human|human; Homo sapiens	human	human	Java	Java|NA	Java|NA	Paratyphi B Var. Java	43	5
SAMN10842164	PRJNA248792	X d,e	X	X	United Kingdom	United Kingdom	United Kingdom	2018	2018	2018	Human|Human|human; Homo sapiens	human	human	Java	Java|NA	Java|NA	Paratyphi B Var. Java	43	5
SAMN10848252	PRJNA248792	X d,e	X	X	United Kingdom	United Kingdom	United Kingdom	2018	2018	2018	Human|Human|human; Homo sapiens	human	human	Java	Java|NA	Java|NA	Paratyphi B Var. Java	43	5
SAMN10848575	PRJNA248792	X d,e	X	X	United Kingdom	United Kingdom	United Kingdom	2018	2018	2018	Human|Human|human; Homo sapiens	human	human	Java	Java|NA	Java|NA	Paratyphi B Var. Java	43	5
SAMN10848650	PRJNA248792	X d,e	X	X	United Kingdom	United Kingdom	United Kingdom	2018	2018	2018	Human|Human|human; Homo sapiens	human	human	Java	Java|NA	Java|NA	Paratyphi B Var. Java	43	5
SAMN10848758	PRJNA248792	X d,e	X	X	United Kingdom	United Kingdom	United Kingdom	2018	2018	2018	Human|Human|human; Homo sapiens	human	human	Java	Java|NA	Java|NA	Paratyphi B Var. Java	43	5
SAMN10848810	PRJNA248792	X d,e	X	X	United Kingdom	United Kingdom	United Kingdom	2018	2018	2018	Human|Human|human; Homo sapiens	human	human	Java	Java|NA	Java|NA	Paratyphi B Var. Java	43	5
SAMN10848819	PRJNA248792	X d,e	X	X	United Kingdom	United Kingdom	United Kingdom	2018	2018	2018	Human|Human|human; Homo sapiens	human	human	Java	Java|NA	Java|NA	Paratyphi B Var. Java	43	5
SAMN10848932	PRJNA248792	X d,e	X	X	United Kingdom	United Kingdom	United Kingdom	2018	2018	2018	Human|Human|human; Homo sapiens	human	human	Java	Java|NA	Java|NA	Paratyphi B Var. Java	43	5
SAMN10854747	PRJNA248792	X d,e	X	X	United Kingdom	United Kingdom	United Kingdom	2019	2019	2019	Human|Human|human; Homo sapiens	human	human	Java	Java|NA	Java|NA	Paratyphi B Var. Java	43	5
SAMN10855045	PRJNA248792	X d,e	X	X	United Kingdom	United Kingdom	United Kingdom	2018	2018	2018	Human|Human|human; Homo sapiens	human	human	Java	Java|NA	Java|NA	Paratyphi B Var. Java	43	5
SAMN10855848	PRJNA248792	X d,e	X	X	United Kingdom	United Kingdom	United Kingdom	2018	2018	2018	Human|Human|human; Homo sapiens	human	human	Java	Java|NA	Java|NA	Paratyphi B Var. Java	43	5
SAMN10855881	PRJNA248792	X d,e	X	X	United Kingdom	United Kingdom	United Kingdom	2019	2019	2019	Human|Human|human; Homo sapiens	human	human	Java	Java|NA	Java|NA	Paratyphi B Var. Java	43	5
SAMN10867040	PRJNA248792	X d,e	X	X	United Kingdom	United Kingdom	United Kingdom	2018	2018	2018	Human|Human|human; Homo sapiens	human	human	Java	Java|NA	Java|NA	Paratyphi B Var. Java	43	5
SAMN10867279	PRJNA248792	X d,e	X	X	United Kingdom	United Kingdom	United Kingdom	2017	2017	2017	Human|Human|human; Homo sapiens	human	human	Java	Java|NA	Java|NA	Paratyphi B Var. Java	43	5
SAMN10867323	PRJNA248792	X d,e	X	X	United Kingdom	United Kingdom	United Kingdom	2017	2017	2017	Human|Human|human; Homo sapiens	human	human	Java	Java|NA	Java|NA	Paratyphi B Var. Java	43	5
SAMN10867337	PRJNA248792	X d,e	X	X	United Kingdom	United Kingdom	United Kingdom	2017	2017	2017	Human|Human|human; Homo sapiens	human	human	Java	Java|NA	Java|NA	Paratyphi B Var. Java	43	5
SAMN10867345	PRJNA248792	X d			United Kingdom			2017			Human|Human|human; Homo sapiens			Sp			Paratyphi B Var. Java	43	5
SAMN10867935	PRJNA248792	X d,e	X	X	United Kingdom	United Kingdom	United Kingdom	2017	2017	2017	Human|Human|human; Homo sapiens	human	human	Java	Salmonella Java|NA	Java|NA	Paratyphi B Var. Java	43	5
SAMN10867968	PRJNA248792	X d,e	X	X	United Kingdom	United Kingdom	United Kingdom	2018	2018	2018	Human|Human|human; Homo sapiens	human	human	Java	Java|NA	Java|NA	Paratyphi B Var. Java	43	5
SAMN10867992	PRJNA248792	X d,e	X	X	United Kingdom	United Kingdom	United Kingdom	2017	2017	2017	Human|Human|human; Homo sapiens	human	human	Java	Java|NA	Java|NA	Paratyphi B Var. Java	43	5
SAMN10868069	PRJNA248792	X d,e	X	X	United Kingdom	United Kingdom	United Kingdom	2017	2017	2017	Human|Human|human; Homo sapiens	human	human	Java	Java|NA	Java|NA	Paratyphi B Var. Java	43	5
SAMN10868076	PRJNA248792	X d,e	X	X	United Kingdom	United Kingdom	United Kingdom	2017	2017	2017	Human|Human|human; Homo sapiens	human	human	Java	Salmonella Java|NA	Java|NA	Paratyphi B Var. Java	43	5
SAMN10871025	PRJNA248792	X d,e	X	X	United Kingdom	United Kingdom	United Kingdom	2017	2017	2017	Human|Human|human; Homo sapiens	human	human	Java	Java|NA	Java|NA	Paratyphi B Var. Java	43	5
SAMN10871177	PRJNA248792	X d,e	X	X	United Kingdom	United Kingdom	United Kingdom	2017	2017	2017	Human|Human|human; Homo sapiens	human	human	Java	Java|NA	Java|NA	Paratyphi B Var. Java	43	5
SAMN10871897	PRJNA248792	X d,e	X	X	United Kingdom	United Kingdom	United Kingdom	2017	2017	2017	Human|Human|human; Homo sapiens	human	human	Java	Java|NA	Java|NA	Paratyphi B Var. Java	43	5
SAMN10882064	PRJNA248792	X d,e	X	X	United Kingdom	United Kingdom	United Kingdom	2017	2017	2017	Human|Human|human; Homo sapiens	human	human	Java	Salmonella Java|NA	Java|NA	Paratyphi B Var. Java	43	5
SAMN10882205	PRJNA248792	X d,e	X	X	United Kingdom	United Kingdom	United Kingdom	2017	2017	2017	Human|Human|human; Homo sapiens	human	human	Java	Salmonella Java|NA	Java|NA	Paratyphi B Var. Java	43	5
SAMN10882291	PRJNA248792	X d,e	X	X	United Kingdom	United Kingdom	United Kingdom	2017	2017	2017	Human|Human|human; Homo sapiens	human	human	Java	Salmonella Java|NA	Java|NA	Paratyphi B Var. Java	43	5
SAMN10882299	PRJNA248792	X d,e	X	X	United Kingdom	United Kingdom	United Kingdom	2019	2019	2019	Human|Human|human; Homo sapiens	human	human	Java	Salmonella Java|NA	Java|NA	Paratyphi B Var. Java	43	5
SAMN10887228	PRJNA248792	X d,e	X	X	United Kingdom	United Kingdom	United Kingdom	2017	2017	2017	Human|Human|human; Homo sapiens	human	human	Java	Java|NA	Java|NA	Paratyphi B Var. Java	43	5
SAMN10887595	PRJNA248792	X d,e	X	X	United Kingdom	United Kingdom	United Kingdom	2017	2017	2017	Human|Human|human; Homo sapiens	human	human	Java	Salmonella Java|NA	Java|NA	Paratyphi B Var. Java	43	5
SAMN10905073	PRJNA248792	X d,e	X	X	United Kingdom	United Kingdom	United Kingdom	2017	2017	2017	Human|Human|human; Homo sapiens	human	human	Java	Salmonella Java|NA	Java|NA	Paratyphi B Var. Java	43	5
SAMN10905540	PRJNA248792	X d,e	X	X	United Kingdom	United Kingdom	United Kingdom	2017	2017	2017	Human|Human|human; Homo sapiens	human	human	Java	Java|NA	Java|NA	Paratyphi B Var. Java	43	5
SAMN10907552	PRJNA248792	X d,e	X	X	United Kingdom	United Kingdom	United Kingdom	2017	2017	2017	Human|Human|human; Homo sapiens	human	human	Java	Java|NA	Java|NA	Paratyphi B Var. Java	43	5
SAMN10922294	PRJNA248792	X d,e	X	X	United Kingdom	United Kingdom	United Kingdom	2019	2019	2019	Human|Human|human; Homo sapiens	human	human	Java	Java|NA	Java|NA	Paratyphi B Var. Java	43	5
SAMN10922327	PRJNA248792	X d,e	X	X	United Kingdom	United Kingdom	United Kingdom	2017	2017	2017	Human|Human|human; Homo sapiens	human	human	Java	Java|NA	Java|NA	Paratyphi B Var. Java	43	5
SAMN11025624	PRJNA248792	X d,e	X	X	United Kingdom	United Kingdom	United Kingdom	2019	2019	2019	Human|Human|human; Homo sapiens	human	human	Java	Java|NA	Java|NA	Paratyphi B Var. Java	43	5
SAMN11025697	PRJNA248792	X d,e	X	X	United Kingdom	United Kingdom	United Kingdom	2019	2019	2019	Human|Human|human; Homo sapiens	human	human	Java	Java|NA	Java|NA	Paratyphi B Var. Java	43	5
SAMN11031636	PRJNA248792	X d,e	X	X	United Kingdom	United Kingdom	United Kingdom	2019	2019	2019	Human|Human|human; Homo sapiens	human	human	Java	Java|NA	Java|NA	Paratyphi B Var. Java	43	5
SAMN11042228	PRJNA248792	X d,e	X	X	United Kingdom	United Kingdom	United Kingdom	2016	2016	2016	Human|Human|human; Homo sapiens	human	human	Java	Java|NA	Java|NA	Paratyphi B Var. Java	43	5
SAMN11042240	PRJNA248792	X d,e	X	X	United Kingdom	United Kingdom	United Kingdom	2016	2016	2016	Human|Human|human; Homo sapiens	human	human	Java	Java|NA	Java|NA	Paratyphi B Var. Java	43	5
SAMN11042242	PRJNA248792	X d,e	X	X	United Kingdom	United Kingdom	United Kingdom	2016	2016	2016	Human|Human|human; Homo sapiens	human	human	Java	Java|NA	Java|NA	Paratyphi B Var. Java	43	5
SAMN11043630	PRJNA248792	X d,e	X	X	United Kingdom	United Kingdom	United Kingdom	2016	2016	2016	Human|Human|human; Homo sapiens	human	human	Java	Java|NA	Java|NA	Paratyphi B Var. Java	43	5
SAMN11046508	PRJNA248792	X d,e	X	X	United Kingdom	United Kingdom	United Kingdom	2016	2016	2016	Human|Human|human; Homo sapiens	human	human	Java	Java|NA	Java|NA	Paratyphi B Var. Java	43	5
SAMN11046585	PRJNA248792	X d,e	X	X	United Kingdom	United Kingdom	United Kingdom	2016	2016	2016	Human|Human|human; Homo sapiens	human	human	Java	Java|NA	Java|NA	Paratyphi B Var. Java	43	5
SAMN11052144	PRJNA248792	X d,e	X	X	United Kingdom	United Kingdom	United Kingdom	2016	2016	2016	Human|Human|human; Homo sapiens	human	human	Java	Java|NA	Java|NA	Paratyphi B Var. Java	43	5
SAMN11052298	PRJNA248792	X d,e	X	X	United Kingdom	United Kingdom	United Kingdom	2016	2016	2016	Human|Human|human; Homo sapiens	human	human	Java	Java|NA	Java|NA	Paratyphi B Var. Java	43	5
SAMN11052338	PRJNA248792	X d,e	X	X	United Kingdom	United Kingdom	United Kingdom	2016	2016	2016	Human|Human|human; Homo sapiens	human	human	Java	Java|NA	Java|NA	Paratyphi B Var. Java	43	5
SAMN11056950	PRJNA248792	X d,e	X	X	United Kingdom	United Kingdom	United Kingdom	2016	2016	2016	Human|Human|human; Homo sapiens	human	human	Java	Java|NA	Java|NA	Paratyphi B Var. Java	43	5
SAMN11059099	PRJNA248792	X d,e	X	X	United Kingdom	United Kingdom	United Kingdom	2016	2016	2016	Human|Human|human; Homo sapiens	human	human	Java	Java|NA	Java|NA	Paratyphi B Var. Java	43	5
SAMN11059434	PRJNA248792	X d,e	X	X	United Kingdom	United Kingdom	United Kingdom	2016	2016	2016	Human|Human|human; Homo sapiens	human	human	Java	Java|NA	Java|NA	Paratyphi B Var. Java	43	5
SAMN11086314	PRJNA248792	X d,e	X	X	United Kingdom	United Kingdom	United Kingdom	2016	2016	2016	Human|Human|human; Homo sapiens	human	human	Java	Java|NA	Java|NA	Paratyphi B Var. Java	43	5
SAMN11086315	PRJNA248792	X d,e	X	X	United Kingdom	United Kingdom	United Kingdom	2016	2016	2016	Human|Human|human; Homo sapiens	human	human	Java	Java|NA	Java|NA	Paratyphi B Var. Java	43	5
SAMN11086699	PRJNA248792	X d,e	X	X	United Kingdom	United Kingdom	United Kingdom	2016	2016	2016	Human|Human|human; Homo sapiens	human	human	Java	Java|NA	Java|NA	Paratyphi B Var. Java	43	5
SAMN11086711	PRJNA248792	X d,e	X	X	United Kingdom	United Kingdom	United Kingdom	2016	2016	2016	Human|Human|human; Homo sapiens	human	human	Java	Java|NA	Java|NA	Paratyphi B Var. Java	43	5
SAMN11091997	PRJNA248792	X d,e	X	X	United Kingdom	United Kingdom	United Kingdom	2016	2016	2016	Human|Human|human; Homo sapiens	human	human	Java	Java|NA	Java|NA	Paratyphi B Var. Java	43	5
SAMN11092976	PRJNA248792	X d,e	X	X	United Kingdom	United Kingdom	United Kingdom	2015	2015	2015	Human|Human|human; Homo sapiens	human	human	Java	Java|NA	Java|NA	Paratyphi B Var. Java	43	5
SAMN11095693	PRJNA248792	X d,e	X	X	United Kingdom	United Kingdom	United Kingdom	2016	2016	2016	Human|Human|human; Homo sapiens	human	human	Java	Java|NA	Java|NA	Paratyphi B Var. Java	43	5
SAMN11095703	PRJNA248792	X d,e	X	X	United Kingdom	United Kingdom	United Kingdom	2015	2015	2015	Human|Human|human; Homo sapiens	human	human	Java	Java|NA	Java|NA	Paratyphi B Var. Java	43	5
SAMN11095715	PRJNA248792	X d,e	X	X	United Kingdom	United Kingdom	United Kingdom	2015	2015	2015	Human|Human|human; Homo sapiens	human	human	Java	Java|NA	Java|NA	Paratyphi B Var. Java	43	5
SAMN11095746	PRJNA248792	X d,e	X	X	United Kingdom	United Kingdom	United Kingdom	2015	2015	2015	Human|Human|human; Homo sapiens	human	human	Java	Java|NA	Java|NA	Paratyphi B Var. Java	43	5
SAMN11096891	PRJNA248792	X d,e	X	X	United Kingdom	United Kingdom	United Kingdom	2015	2015	2015	Human|Human|human; Homo sapiens	human	human	Java	Java|NA	Java|NA	Paratyphi B Var. Java	43	5
SAMN11096937	PRJNA248792	X d,e	X	X	United Kingdom	United Kingdom	United Kingdom	2015	2015	2015	Human|Human|human; Homo sapiens	human	human	Java	Java|NA	Java|NA	Paratyphi B Var. Java	43	5
SAMN11102645	PRJNA248792	X d,e	X	X	United Kingdom	United Kingdom	United Kingdom	2015	2015	2015	Human|Human|human; Homo sapiens	human	human	Java	Java|NA	Java|NA	Paratyphi B Var. Java	43	5
SAMN11103554	PRJNA248792	X d,e	X	X	United Kingdom	United Kingdom	United Kingdom	2015	2015	2015	Human|Human|human; Homo sapiens	human	human	Java	Java|NA	Java|NA	Paratyphi B Var. Java	43	5
SAMN11103589	PRJNA248792	X d,e	X	X	United Kingdom	United Kingdom	United Kingdom	2015	2015	2015	Human|Human|human; Homo sapiens	human	human	Java	Java|NA	Java|NA	Paratyphi B Var. Java	43	5
SAMN11108964	PRJNA248792	X d,e	X	X	United Kingdom	United Kingdom	United Kingdom	2019	2019	2019	Human|Human|human; Homo sapiens	human	human	Java	Java|NA	Java|NA	Paratyphi B Var. Java	43	5
SAMN11109004	PRJNA248792	X d,e	X	X	United Kingdom	United Kingdom	United Kingdom	2019	2019	2019	Human|Human|human; Homo sapiens	human	human	Java	Java|NA	Java|NA	Paratyphi B Var. Java	43	5
SAMN11109092	PRJNA248792	X d,e	X	X	United Kingdom	United Kingdom	United Kingdom	2019	2019	2019	Human|Human|human; Homo sapiens	human	human	Java	Java|NA	Java|NA	Paratyphi B Var. Java	43	5
SAMN11109112	PRJNA248792	X d,e	X	X	United Kingdom	United Kingdom	United Kingdom	2015	2015	2015	Human|Human|human; Homo sapiens	human	human	Java	Java|NA	Java|NA	Paratyphi B Var. Java	43	5
SAMN11109130	PRJNA248792	X d,e	X	X	United Kingdom	United Kingdom	United Kingdom	2015	2015	2015	Human|Human|human; Homo sapiens	human	human	Java	Java|NA	Java|NA	Paratyphi B Var. Java	43	5
SAMN11123654	PRJNA248792	X d,e	X	X	United Kingdom	United Kingdom	United Kingdom	2015	2015	2015	Human|Human|human; Homo sapiens	human	human	Java	Java|NA	Java|NA	Paratyphi B Var. Java	43	5
SAMN11124107	PRJNA248792	X d,e	X	X	United Kingdom	United Kingdom	United Kingdom	2015	2015	2015	Human|Human|human; Homo sapiens	human	human	Java	Java|NA	Java|NA	Paratyphi B Var. Java	43	5
SAMN11149501	PRJNA248792	X d,e	X	X	United Kingdom	United Kingdom	United Kingdom	2015	2015	2015	Human|Human|human; Homo sapiens	human	human	Java	Java|NA	Java|NA	Paratyphi B Var. Java	43	5
SAMN11179409	PRJNA248792	X d,e	X	X	United Kingdom	United Kingdom	United Kingdom	2019	2019	2019	Human|Human|human; Homo sapiens	human	human	Java	Java|NA	Java|NA	Paratyphi B Var. Java	43	5
SAMN11261219	PRJNA248792	X d,e	X	X	United Kingdom	United Kingdom	United Kingdom	2019	2019	2019	Human|Human|human; Homo sapiens	human	human	Salmonella Java	Java|NA	Java|NA	Paratyphi B Var. Java	43	5
SAMN11268815	PRJNA248792	X d,e	X	X	United Kingdom	United Kingdom	United Kingdom	2019	2019	2019	Human|Human|human; Homo sapiens	human	human	Salmonella Java	Java|NA	Java|NA	Paratyphi B Var. Java	43	5
SAMN11392385	PRJNA248792	X d,e	X	X	United Kingdom	United Kingdom	United Kingdom	2019	2019	2019	Human|Human|human; Homo sapiens	human	human	Salmonella Java	Java|NA	Java|NA	Paratyphi B Var. Java	43	5
SAMN11458058	PRJNA230403	X d			USA			NA			NA|NA|NA			NA			Paratyphi B Var. Java	43	5
SAMN11458059	PRJNA230403	X d			USA			NA			NA|NA|NA			NA			Paratyphi B Var. Java	43	5
SAMN11474792	PRJNA248792	X d,e	X	X	United Kingdom	United Kingdom	United Kingdom	2019	2019	2019	Human|Human|human; Homo sapiens	human	human	Salmonella Java	Java|NA	Java|NA	Paratyphi B Var. Java	43	5
SAMN11483114	PRJNA230403	X d			USA			NA			NA|NA|NA			NA			Paratyphi B Var. Java	43	5
SAMN11509859	PRJNA230403	X d			USA			NA			NA|NA|NA			NA			Paratyphi B Var. Java	43	5
SAMN11514804	PRJNA230403	X d			USA			NA			NA|NA|NA			NA			Paratyphi B Var. Java	43	5
SAMN11514870	PRJNA230403	X d			USA			NA			NA|NA|NA			NA			Paratyphi B Var. Java	43	5
SAMN11514873	PRJNA230403	X d			USA			NA			NA|NA|NA			NA			Paratyphi B Var. Java	43	5
SAMN11552692	PRJNA230403	X d			USA			NA			NA|NA|NA			NA			Paratyphi B Var. Java	43	5
SAMN11571828	PRJNA248792	X d,e	X	X	United Kingdom	United Kingdom	United Kingdom	2019	2019	2019	Human|Human|human; Homo sapiens	human	human	Salmonella Java	Java|NA	Java|NA	Paratyphi B Var. Java	43	5
SAMN11637157	PRJNA248792	X d,e	X	X	United Kingdom	United Kingdom	United Kingdom	2019	2019	2019	Human|Human|human; Homo sapiens	human	human	Salmonella Java	Java|NA	Java|NA	Paratyphi B Var. Java	43	5
SAMN11637199	PRJNA248792	X d,e	X	X	United Kingdom	United Kingdom	United Kingdom	2019	2019	2019	Human|Human|human; Homo sapiens	human	human	Salmonella Java	Java|NA	Java|NA	Paratyphi B Var. Java	43	5
SAMN11637218	PRJNA248792	X d,e	X	X	United Kingdom	United Kingdom	United Kingdom	2019	2019	2019	Human|Human|human; Homo sapiens	human	human	Salmonella Java	Java|NA	Java|NA	Paratyphi B Var. Java	43	5
SAMN11644855	PRJNA248792	X d,e	X	X	United Kingdom	United Kingdom	United Kingdom	2019	2019	2019	Human|Human|human; Homo sapiens	human	human	Salmonella Java	Java|NA	Java|NA	Paratyphi B Var. Java	43	5
SAMN11644871	PRJNA248792	X d,e	X	X	United Kingdom	United Kingdom	United Kingdom	2019	2019	2019	Human|Human|human; Homo sapiens	human	human	Salmonella Java	Java|NA	Java|NA	Paratyphi B Var. Java	43	5
SAMN11644876	PRJNA248792	X d,e	X	X	United Kingdom	United Kingdom	United Kingdom	2019	2019	2019	Human|Human|human; Homo sapiens	human	human	Salmonella Java	Java|NA	Java|NA	Paratyphi B Var. Java	43	5
SAMN11644895	PRJNA248792	X d,e	X	X	United Kingdom	United Kingdom	United Kingdom	2019	2019	2019	Human|Human|human; Homo sapiens	human	human	Salmonella Java	Java|NA	Java|NA	Paratyphi B Var. Java	43	5
SAMN11644900	PRJNA248792	X d,e	X	X	United Kingdom	United Kingdom	United Kingdom	2019	2019	2019	Food|NA|NA	food	food	Salmonella Java	Java|NA	Java|NA	Paratyphi B Var. Java	43	5
SAMN11850873	PRJNA230403	X d			USA			NA			NA|NA|NA			NA			Paratyphi B Var. Java	43	5
SAMN11893813	PRJNA230403	X d			USA			NA			NA|NA|NA			NA			Paratyphi B Var. Java	43	5
SAMN11973507	PRJNA230403	X d			USA			NA			NA|NA|NA			NA			Paratyphi B Var. Java	43	5
SAMN12009341	PRJNA248792	X d,e	X	X	United Kingdom	United Kingdom	United Kingdom	2019	2019	2019	Human|Human|human; Homo sapiens	human	human	Salmonella Java	Java|NA	Java|NA	Paratyphi B Var. Java	43	5
SAMN12009390	PRJNA248792	X d,e	X	X	United Kingdom	United Kingdom	United Kingdom	2019	2019	2019	Human|Human|human; Homo sapiens	human	human	Salmonella Java	Java|NA	Java|NA	Paratyphi B Var. Java	43	5
SAMN12023577	PRJNA248792	X d,e	X	X	United Kingdom	United Kingdom	United Kingdom	2019	2019	2019	Human|Human|human; Homo sapiens	human	human	Salmonella Java	Java|NA	Java|NA	Paratyphi B Var. Java	43	5
SAMN12041240	PRJNA248792	X d,e	X	X	United Kingdom	United Kingdom	United Kingdom	2019	2019	2019	Human|Human|human; Homo sapiens	human	human	Salmonella Java	Java|NA	Java|NA	Paratyphi B Var. Java	43	5
SAMN12053224	PRJNA248792	X d,e	X	X	United Kingdom	United Kingdom	United Kingdom	2019	2019	2019	Human|Human|human; Homo sapiens	human	human	Salmonella Java	Java|NA	Java|NA	Paratyphi B Var. Java	43	5
SAMN12069750	PRJNA248792	X d,e	X	X	United Kingdom	United Kingdom	United Kingdom	2019	2019	2019	Human|Human|human; Homo sapiens	human	human	Salmonella Java	Java|NA	Java|NA	Paratyphi B Var. Java	43	5
SAMN12069753	PRJNA248792	X d,e	X	X	United Kingdom	United Kingdom	United Kingdom	2019	2019	2019	Human|Human|human; Homo sapiens	human	human	Salmonella Java	Java|NA	Java|NA	Paratyphi B Var. Java	43	5
SAMN12090724	PRJNA230403	X d			USA			NA			NA|NA|NA			NA			Paratyphi B Var. Java	43	5
SAMN12106803	PRJNA230403	X d			USA			NA			NA|NA|NA			NA			Paratyphi B Var. Java	43	5
SAMN12107484	PRJNA230403	X d			USA			NA			NA|NA|NA			NA			Paratyphi B Var. Java	43	5
SAMN12108813	PRJNA248792	X d,e	X	X	United Kingdom	United Kingdom	United Kingdom	2019	2019	2019	Human|Human|human; Homo sapiens	human	human	Salmonella Java	Java|NA	Java|NA	Paratyphi B Var. Java	43	5
SAMN12114150	PRJNA248792	X d,e	X	X	United Kingdom	United Kingdom	United Kingdom	2019	2019	2019	Human|Human|human; Homo sapiens	human	human	Salmonella Java	Java|NA	Java|NA	Paratyphi B Var. Java	43	5
SAMN12137523	PRJNA248792	X d,e	X	X	United Kingdom	United Kingdom	United Kingdom	2019	2019	2019	Human|Human|human; Homo sapiens	human	human	Salmonella Java	Java|NA	Java|NA	Paratyphi B Var. Java	43	5
SAMN12150749	PRJNA230403	X d			USA			NA			NA|NA|NA			NA			Paratyphi B Var. Java	43	5
SAMN12211888	PRJNA230403	X d			USA			NA			NA|NA|NA			NA			Paratyphi B Var. Java	43	5
SAMN12221138	PRJNA248792	X d,e	X	X	United Kingdom	United Kingdom	United Kingdom	2019	2019	2019	Human|Human|human; Homo sapiens	human	human	Salmonella Java	Java|NA	Java|NA	Paratyphi B Var. Java	43	5
SAMN12221139	PRJNA248792	X d,e	X	X	United Kingdom	United Kingdom	United Kingdom	2019	2019	2019	Human|Human|human; Homo sapiens	human	human	Salmonella Java	Java|NA	Java|NA	Paratyphi B Var. Java	43	5
SAMN12265748	PRJNA248792	X d,e	X	X	United Kingdom	United Kingdom	United Kingdom	2019	2019	2019	Human|Human|human; Homo sapiens	human	human	Salmonella Java	Java|NA	Java|NA	Paratyphi B Var. Java	43	5
SAMN12291976	PRJNA230403	X d			USA			NA			NA|NA|NA			NA			Paratyphi B Var. Java	43	5
SAMN12356542	PRJNA248792	X d,e	X	X	United Kingdom	United Kingdom	United Kingdom	2019	2019	2019	Human|Human|Homo sapiens; human	human	human	Salmonella Java	Java|NA	Java|NA	Paratyphi B Var. Java	43	5
SAMN12364568	PRJNA230403	X d			USA			NA			NA|NA|NA			NA			Paratyphi B Var. Java	43	5
SAMN12422919	PRJNA248792	X d,e	X	X	United Kingdom	United Kingdom	United Kingdom	2019	2019	2019	Human|Human|Homo sapiens; human	human	human	Salmonella Java	Java|NA	Java|NA	Paratyphi B Var. Java	43	5
SAMN12509205	PRJNA248792	X d,e	X	X	United Kingdom	United Kingdom	United Kingdom	2019	2019	2019	Human|Human|Homo sapiens; human	human	human	Salmonella Java	Java|NA	Java|NA	Paratyphi B Var. Java	43	5
SAMN12529181	PRJNA248792	X d,e	X	X	United Kingdom	United Kingdom	United Kingdom	2019	2019	2019	Human|Human|Homo sapiens; human	human	human	Salmonella Java	Java|NA	Java|NA	Paratyphi B Var. Java	43	5
SAMN12550184	PRJNA248792	X d,e	X	X	United Kingdom	United Kingdom	United Kingdom	2019	2019	2019	Human|Human|Homo sapiens; human	human	human	Salmonella Java	Java|NA	Java|NA	Paratyphi B Var. Java	43	5
SAMN12567657	PRJNA248792	X d,e	X	X	United Kingdom	United Kingdom	United Kingdom	2019	2019	2019	Human|Human|Homo sapiens; human	human	human	Salmonella Java	Java|NA	Java|NA	Paratyphi B Var. Java	43	5
SAMN12567693	PRJNA248792	X d,e	X	X	United Kingdom	United Kingdom	United Kingdom	2019	2019	2019	Human|Human|Homo sapiens; human	human	human	Salmonella Java	Java|NA	Java|NA	Paratyphi B Var. Java	43	5
SAMN12567700	PRJNA248792	X d,e	X	X	United Kingdom	United Kingdom	United Kingdom	2019	2019	2019	Human|Human|Homo sapiens; human	human	human	Salmonella Java	Java|NA	Java|NA	Paratyphi B Var. Java	43	5
SAMN12590267	PRJNA248792	X d,e	X	X	United Kingdom	United Kingdom	United Kingdom	2019	2019	2019	Human|Human|Homo sapiens; human	human	human	Salmonella Java	Java|NA	Java|NA	Paratyphi B Var. Java	43	5
SAMN12594252	PRJNA248792	X d,e	X	X	United Kingdom	United Kingdom	United Kingdom	2019	2019	2019	Human|Human|Homo sapiens; human	human	human	Salmonella Java	Java|NA	Java|NA	Paratyphi B Var. Java	43	5
SAMN12631215	PRJNA248792	X d,e	X	X	United Kingdom	United Kingdom	United Kingdom	2019	2019	2019	Human|Human|Homo sapiens; human	human	human	Salmonella Java	Java|NA	Java|NA	Paratyphi B Var. Java	43	5
SAMN12631218	PRJNA248792	X d,e	X	X	United Kingdom	United Kingdom	United Kingdom	2019	2019	2019	Human|Human|Homo sapiens; human	human	human	Salmonella Java	Java|NA	Java|NA	Paratyphi B Var. Java	43	5
SAMN12648845	PRJNA248792	X d,e	X	X	United Kingdom	United Kingdom	United Kingdom	2019	2019	2019	Human|Human|Homo sapiens; human	human	human	Salmonella Java	Java|NA	Java|NA	Paratyphi B Var. Java	43	5
SAMN12710179	PRJNA248792	X d,e	X	X	United Kingdom	United Kingdom	United Kingdom	2019	2019	2019	Human|Human|Homo sapiens; human	human	human	Salmonella Java	Java|NA	Java|NA	Paratyphi B Var. Java	43	5
SAMN12724454	PRJNA248792	X d,e	X	X	United Kingdom	United Kingdom	United Kingdom	2019	2019	2019	Human|Human|Homo sapiens; human	human	human	Salmonella Java	Java|NA	Java|NA	Paratyphi B Var. Java	43	5
SAMN12724528	PRJNA248792	X d,e	X	X	United Kingdom	United Kingdom	United Kingdom	2019	2019	2019	Human|Human|Homo sapiens; human	human	human	Salmonella Java	Java|NA	Java|NA	Paratyphi B Var. Java	43	5
SAMN12783639	PRJNA248792	X d,e	X	X	United Kingdom	United Kingdom	United Kingdom	2019	2019	2019	Human|Human|Homo sapiens; human	human	human	Salmonella Java	Java|NA	Java|NA	Paratyphi B Var. Java	43	5
SAMN12783640	PRJNA248792	X d,e	X	X	United Kingdom	United Kingdom	United Kingdom	2019	2019	2019	Human|Human|Homo sapiens; human	human	human	Salmonella Java	Java|NA	Java|NA	Paratyphi B Var. Java	43	5
SAMN12783699	PRJNA248792	X d,e	X	X	United Kingdom	United Kingdom	United Kingdom	2019	2019	2019	Human|Human|Homo sapiens; human	human	human	Salmonella Java	Java|NA	Java|NA	Paratyphi B Var. Java	43	5
SAMN12783702	PRJNA248792	X d,e	X	X	United Kingdom	United Kingdom	United Kingdom	2019	2019	2019	Human|Human|Homo sapiens; human	human	human	Salmonella Java	Java|NA	Java|NA	Paratyphi B Var. Java	43	5
SAMN12868823	PRJNA248792	X d,e	X	X	United Kingdom	United Kingdom	United Kingdom	2019	2019	2019	Human|Human|Homo sapiens; human	human	human	Salmonella Java	Java|NA	Java|NA	Paratyphi B Var. Java	43	5
SAMN12900779	PRJNA248792	X d,e	X	X	United Kingdom	United Kingdom	United Kingdom	2019	2019	2019	Human|Human|Homo sapiens; human	human	human	Salmonella Java	Java|NA	Java|NA	Paratyphi B Var. Java	43	5
SAMN12911014	PRJNA248792	X d			United Kingdom			2019			Human|Human|Homo sapiens; human			Salmonella Sp			Paratyphi B Var. Java	43	5
SAMN12920352	PRJNA248792	X d,e	X	X	United Kingdom	United Kingdom	United Kingdom	2019	2019	2019	Human|Human|Homo sapiens; human	human	human	Salmonella Java	Java|NA	Java|NA	Paratyphi B Var. Java	43	5
SAMN12995373	PRJNA248792	X d,e	X	X	United Kingdom	United Kingdom	United Kingdom	2019	2019	2019	Human|Human|Homo sapiens; human	human	human	Java	Java|NA	Java|NA	Paratyphi B Var. Java	43	5
SAMN13002625	PRJNA248792	X d,e	X	X	United Kingdom	United Kingdom	United Kingdom	2019	2019	2019	Human|Human|Homo sapiens; human	human	human	Java	Java|NA	Java|NA	Paratyphi B Var. Java	43	5
SAMN13002731	PRJNA248792	X d,e	X	X	United Kingdom	United Kingdom	United Kingdom	2019	2019	2019	Human|Human|Homo sapiens; human	human	human	Java	Java|NA	Java|NA	Paratyphi B Var. Java	43	5
SAMN13021920	PRJNA248792	X d,e	X	X	United Kingdom	United Kingdom	United Kingdom	2019	2019	2019	Human|Human|Homo sapiens; human	human	human	Java	Java|NA	Java|NA	Paratyphi B Var. Java	43	5
SAMN13035390	PRJNA248792	X d,e	X	X	United Kingdom	United Kingdom	United Kingdom	2019	2019	2019	Human|Human|Homo sapiens; human	human	human	Java	Java|NA	Java|NA	Paratyphi B Var. Java	43	5
SAMN13087629	PRJNA248792	X d,e	X	X	United Kingdom	United Kingdom	United Kingdom	2019	2019	2019	Human|Human|Homo sapiens; human	human	human	Java	Java|NA	Java|NA	Paratyphi B Var. Java	43	5
SAMN13087659	PRJNA248792	X d,e	X	X	United Kingdom	United Kingdom	United Kingdom	2019	2019	2019	Human|Human|Homo sapiens; human	human	human	Java	Java|NA	Java|NA	Paratyphi B Var. Java	43	5
SAMN13105047	PRJNA248792	X d,e	X	X	United Kingdom	United Kingdom	United Kingdom	2019	2019	2019	Human|Human|Homo sapiens; human	human	human	Java	Java|NA	Java|NA	Paratyphi B Var. Java	43	5
SAMN13110709	PRJNA248792	X d,e	X	X	United Kingdom	United Kingdom	United Kingdom	2019	2019	2019	Human|Human|Homo sapiens; human	human	human	Java	Java|NA	Java|NA	Paratyphi B Var. Java	43	5
SAMN13118782	PRJNA248792	X d,e	X	X	United Kingdom	United Kingdom	United Kingdom	2019	2019	2019	Human|Human|Homo sapiens; human	human	human	Java	Java|NA	Java|NA	Paratyphi B Var. Java	43	5
SAMN13118816	PRJNA248792	X d,e	X	X	United Kingdom	United Kingdom	United Kingdom	2019	2019	2019	Human|Human|Homo sapiens; human	human	human	Java	Java|NA	Java|NA	Paratyphi B Var. Java	43	5
SAMN13154208	PRJNA248792	X d,e	X	X	United Kingdom	United Kingdom	United Kingdom	2019	2019	2019	Human|Human|Homo sapiens; human	human	human	Java	Java|NA	Java|NA	Paratyphi B Var. Java	43	5
SAMN13182257	PRJNA248792	X d,e	X	X	United Kingdom	United Kingdom	United Kingdom	2019	2019	2019	Human|Human|Homo sapiens; human	human	human	Java	Java|NA	Java|NA	Paratyphi B Var. Java	43	5
SAMN13192344	PRJNA248792	X d,e	X	X	United Kingdom	United Kingdom	United Kingdom	2019	2019	2019	Human|Human|Homo sapiens; human	human	human	Java	Java|NA	Java|NA	Paratyphi B Var. Java	43	5
SAMN13226645	PRJNA248792	X d,e	X	X	United Kingdom	United Kingdom	United Kingdom	2019	2019	2019	Human|Human|Homo sapiens; human	human	human	Java	Java|NA	Java|NA	Paratyphi B Var. Java	43	5
SAMN13226685	PRJNA248792	X d,e	X	X	United Kingdom	United Kingdom	United Kingdom	2019	2019	2019	Human|Human|Homo sapiens; human	human	human	Java	Java|NA	Java|NA	Paratyphi B Var. Java	43	5
SAMN13226736	PRJNA248792	X d,e	X	X	United Kingdom	United Kingdom	United Kingdom	2019	2019	2019	Human|Human|Homo sapiens; human	human	human	Java	Java|NA	Java|NA	Paratyphi B Var. Java	43	5
SAMN13245149	PRJNA248792	X d,e	X	X	United Kingdom	United Kingdom	United Kingdom	2019	2019	2019	Human|Human|Homo sapiens; human	human	human	Java	Java|NA	Java|NA	Paratyphi B Var. Java	43	5
SAMN13253868	PRJNA248792	X d,e	X	X	United Kingdom	United Kingdom	United Kingdom	2019	2019	2019	Human|Human|Homo sapiens; human	human	human	Java	Java|NA	Java|NA	Paratyphi B Var. Java	43	5
SAMN13254966	PRJNA248792	X d,e	X	X	United Kingdom	United Kingdom	United Kingdom	2019	2019	2019	Human|Human|Homo sapiens; human	human	human	Java	Java|NA	Java|NA	Paratyphi B Var. Java	43	5
SAMN13293487	PRJNA248792	X d,e	X	X	United Kingdom	United Kingdom	United Kingdom	2019	2019	2019	Human|Human|Homo sapiens; human	human	human	Java	Java|NA	Java|NA	Paratyphi B Var. Java	43	5
SAMN13293488	PRJNA248792	X d,e	X	X	United Kingdom	United Kingdom	United Kingdom	2019	2019	2019	Human|Human|Homo sapiens; human	human	human	Java	Java|NA	Java|NA	Paratyphi B Var. Java	43	5
SAMN13354126	PRJNA248792	X d,e	X	X	United Kingdom	United Kingdom	United Kingdom	2019	2019	2019	Human|Human|Homo sapiens; human	human	human	Java	Java|NA	Java|NA	Paratyphi B Var. Java	43	5
SAMN13379029	PRJNA248792	X d,e	X	X	United Kingdom	United Kingdom	United Kingdom	2019	2019	2019	Human|Human|Homo sapiens; human	human	human	Java	Java|NA	Java|NA	Paratyphi B Var. Java	43	5
SAMN13414207	PRJNA248792	X d,e	X	X	United Kingdom	United Kingdom	United Kingdom	2019	2019	2019	Human|Human|Homo sapiens; human	human	human	Java	Java|NA	Java|NA	Paratyphi B Var. Java	43	5
SAMN13435420	PRJNA248792	X d,e	X	X	United Kingdom	United Kingdom	United Kingdom	2019	2019	2019	Human|Human|Homo sapiens; human	human	human	Java	Java|NA	Java|NA	Paratyphi B Var. Java	43	5
SAMN13506222	PRJNA248792	X d,e	X	X	United Kingdom	United Kingdom	United Kingdom	2019	2019	2019	Human|Human|Homo sapiens; human	human	human	Java	Java|NA	Java|NA	Paratyphi B Var. Java	43	5
SAMN13506233	PRJNA248792	X d,e	X	X	United Kingdom	United Kingdom	United Kingdom	2019	2019	2019	Human|Human|Homo sapiens; human	human	human	Java	Java|NA	Java|NA	Paratyphi B Var. Java	43	5
SAMN13542562	PRJNA248792	X d,e	X	X	United Kingdom	United Kingdom	United Kingdom	2019	2019	2019	Human|Human|Homo sapiens; human	human	human	Java	Java|NA	Java|NA	Paratyphi B Var. Java	43	5
SAMN13564908	PRJNA248792	X d,e	X	X	United Kingdom	United Kingdom	United Kingdom	2019	2019	2019	Human|Human|Homo sapiens; human	human	human	Java	Java|NA	Java|NA	Paratyphi B Var. Java	43	5
SAMN13659155	PRJNA248792	X d,e	X	X	United Kingdom	United Kingdom	United Kingdom	2019	2019	2019	Human|Human|Homo sapiens; human	human	human	Java	Java|NA	Java|NA	Paratyphi B Var. Java	43	5
SAMN13676327	PRJNA248792	X d,e	X	X	United Kingdom	United Kingdom	United Kingdom	2019	2019	2019	Human|Human|Homo sapiens; human	human	human	Java	Java|NA	Java|NA	Paratyphi B Var. Java	43	5
SAMEA104103402	PRJEB20997	X d			NA			NA			NA|NA|NA			NA			Paratyphi B Var. Java	74	32
SAMEA2342562	PRJEB2289	X d			NA			NA			NA|NA|NA			Paratyphi A			Paratyphi B Var. Java	74	32
SAMEA3447868	PRJEB9121	X d			NA			NA			NA|NA|NA			NA			Paratyphi B Var. Java	74	32
SAMEA4412647	PRJEB9121	X d			NA			NA			NA|NA|NA			NA			Paratyphi B Var. Java	74	32
SAMN01933089	PRJNA191656	X d			Thailand			NA			NA|NA|NA			NA			Paratyphi B Var. Java	74	32
SAMN02367715	PRJNA203445	X d			Thailand			NA			NA|NA|NA			Dublin			Paratyphi B Var. Java	74	32
SAMN02845091	PRJNA186035	X d			Vietnam			2001			NA|NA|apple snail meat			Enteritidis			Paratyphi B Var. Java	74	32
SAMN02847240	PRJNA186035	X d			Vietnam			2011			Aquatic|Shellfish|frozen prepared crab mixed			Enteritidis			Paratyphi B Var. Java	74	32
SAMN03168841	PRJNA248792	X d			United Kingdom			2012			Human|Human|Human; Homo sapiens			Enteritidis			Paratyphi B Var. Java	74	32
SAMN03466063	PRJNA248792	X d			United Kingdom			2014			Human|Human|Human; Homo sapiens			Typhimurium			Paratyphi B Var. Java	74	32
SAMN03466192	PRJNA248792	X d			United Kingdom			2014			Human|Human|Human; Homo sapiens			Enteritidis			Paratyphi B Var. Java	74	32
SAMN03468907	PRJNA248792	X d			United Kingdom			2014			Human|Human|Human; Homo sapiens			Typhimurium			Paratyphi B Var. Java	74	32
SAMN03476100	PRJNA248792	X d			United Kingdom			2014			Human|Human|Human; Homo sapiens			Enteritidis			Paratyphi B Var. Java	74	32
SAMN04385808	PRJNA186035	X d			Myanmar			2015			Aquatic|Fish|Taposhi Fish			NA			Paratyphi B Var. Java	74	32
SAMN05757720	PRJNA186035	X d			Vietnam			2016			Wild animal|Invertebrate|Apple Snails			NA			Paratyphi B Var. Java	74	32
SAMN06030008	PRJNA353625	X d			Canada			NA			Human|Human|Homo sapiens			Dublin			Paratyphi B Var. Java	74	32
SAMN06030014	PRJNA353625	X d			Canada			NA			Human|Human|Homo sapiens			Dublin			Paratyphi B Var. Java	74	32
SAMN07151601	PRJNA230403	X d			USA			NA			NA|NA|NA			NA			Paratyphi B Var. Java	74	32
SAMN07455883	PRJNA230403	X d			USA			NA			NA|NA|NA			NA			Paratyphi B Var. Java	74	32
SAMN07532596	PRJNA186035	X d			Vietnam			1997			Aquatic animal|Fish|walking catfish			Enteritidis			Paratyphi B Var. Java	74	32
SAMN07567563	PRJNA230403	X d			USA			NA			NA|NA|NA			NA			Paratyphi B Var. Java	74	32
SAMN09396611	PRJNA248792	X d			United Kingdom			2016			Human|Human|human; Homo sapiens			Enteritidis			Paratyphi B Var. Java	74	32
SAMN09463595	PRJNA248792	X d			United Kingdom			2016			Human|Human|human; Homo sapiens			Enteritidis			Paratyphi B Var. Java	74	32
SAMN09690884	PRJNA248792	X d			United Kingdom			2015			Food|NA|NA			Enteritidis			Paratyphi B Var. Java	74	32
SAMN10882217	PRJNA248792	X d			United Kingdom			2017			Human|Human|human; Homo sapiens			Enteritidis			Paratyphi B Var. Java	74	32
SAMEA103656418	PRJEB18998	X d			Ireland			2016			Human|Human|Homo sapiens; Human			Paratyphi B			Paratyphi B Var. Java	86	5
SAMEA103661668	PRJEB18998	X d			Ireland			2016			Human|Human|Homo sapiens; Human			Paratyphi B			Paratyphi B Var. Java	86	5
SAMEA1466397	PRJEB2856	X d			NA			NA			NA|NA|NA			Paratyphi B			Paratyphi B Var. Java	86	5
SAMEA1466401	PRJEB2856	X d			NA			NA			NA|NA|NA			Paratyphi B			Paratyphi B Var. Java	86	5
SAMEA1466414	PRJEB2856	X d			NA			NA			NA|NA|NA			Paratyphi B			Paratyphi B Var. Java	86	5
SAMEA1466424	PRJEB2856	X d			NA			NA			NA|NA|NA			Paratyphi B			Paratyphi B Var. Java	86	5
SAMEA1466429	PRJEB2856	X d			NA			NA			NA|NA|NA			Paratyphi B			Paratyphi B Var. Java	86	5
SAMEA1466430	PRJEB2856	X d			NA			NA			NA|NA|NA			Paratyphi B			Paratyphi B Var. Java	86	5
SAMEA1466434	PRJEB2856	X d			NA			NA			NA|NA|NA			Paratyphi B			Paratyphi B Var. Java	86	5
SAMEA1466435	PRJEB2856	X d			NA			NA			NA|NA|NA			Paratyphi B			Paratyphi B Var. Java	86	5
SAMEA1466439	PRJEB2856	X d			NA			NA			NA|NA|NA			Paratyphi B			Paratyphi B Var. Java	86	5
SAMEA1903625	PRJEB3255	X d			NA			1937			NA|NA|NA			Paratyphi B			Paratyphi B Var. Java	86	5
SAMEA1903630	PRJEB3255	X d			NA			1932			NA|NA|NA			Paratyphi B			Paratyphi B Var. Java	86	5
SAMEA1903631	PRJEB3255	X d			NA			1943			Human|Human|Stool			Paratyphi B			Paratyphi B Var. Java	86	5
SAMEA1903632	PRJEB3255	X d			NA			1943			Human|Human|Stool			Paratyphi B			Paratyphi B Var. Java	86	5
SAMEA1903636	PRJEB3255	X d			NA			1931			NA|NA|NA			Paratyphi B			Paratyphi B Var. Java	86	5
SAMEA1903641	PRJEB3255	X d			NA			1935			NA|NA|NA			Paratyphi B			Paratyphi B Var. Java	86	5
SAMEA1903642	PRJEB3255	X d			NA			1935			Human|Human|Blood			Paratyphi B			Paratyphi B Var. Java	86	5
SAMEA1920018	PRJEB3255	X d			NA			1943			Human|Human|Stool			NA			Paratyphi B Var. Java	86	5
SAMEA2156269	PRJEB4240	X d			NA			NA			NA|NA|NA			Typhimurium			Paratyphi B Var. Java	86	5
SAMEA2228059	PRJEB3215	X d			NA			NA			NA|NA|NA			Typhi			Paratyphi B Var. Java	86	5
SAMEA2228110	PRJEB3215	X d			NA			NA			NA|NA|NA			Typhi			Paratyphi B Var. Java	86	5
SAMEA2228111	PRJEB3215	X d			NA			NA			NA|NA|NA			Typhi			Paratyphi B Var. Java	86	5
SAMEA2258622	PRJEB2856	X d			NA			NA			NA|NA|NA			Paratyphi B			Paratyphi B Var. Java	86	5
SAMEA2258623	PRJEB2856	X d			NA			NA			NA|NA|NA			Paratyphi B			Paratyphi B Var. Java	86	5
SAMEA2258625	PRJEB2856	X d			NA			NA			NA|NA|NA			Paratyphi B			Paratyphi B Var. Java	86	5
SAMEA2258647	PRJEB2856	X d			NA			NA			NA|NA|NA			Paratyphi B			Paratyphi B Var. Java	86	5
SAMEA2258648	PRJEB2856	X d			NA			NA			NA|NA|NA			Paratyphi B			Paratyphi B Var. Java	86	5
SAMEA2258649	PRJEB2856	X d			NA			NA			NA|NA|NA			Paratyphi B			Paratyphi B Var. Java	86	5
SAMEA2258650	PRJEB2856	X d			NA			NA			NA|NA|NA			Paratyphi B			Paratyphi B Var. Java	86	5
SAMEA2258651	PRJEB2856	X d			NA			NA			NA|NA|NA			Paratyphi B			Paratyphi B Var. Java	86	5
SAMEA2258652	PRJEB2856	X d			NA			NA			NA|NA|NA			Paratyphi B			Paratyphi B Var. Java	86	5
SAMEA2258653	PRJEB2856	X d			NA			NA			NA|NA|NA			Paratyphi B			Paratyphi B Var. Java	86	5
SAMEA2258654	PRJEB2856	X d			NA			NA			NA|NA|NA			Paratyphi B			Paratyphi B Var. Java	86	5
SAMEA2258656	PRJEB2856	X d			NA			NA			NA|NA|NA			Paratyphi B			Paratyphi B Var. Java	86	5
SAMEA2258657	PRJEB2856	X d			NA			NA			NA|NA|NA			Paratyphi B			Paratyphi B Var. Java	86	5
SAMEA2258658	PRJEB2856	X d			NA			NA			NA|NA|NA			Paratyphi B			Paratyphi B Var. Java	86	5
SAMEA2258659	PRJEB2856	X d			NA			NA			NA|NA|NA			Paratyphi B			Paratyphi B Var. Java	86	5
SAMEA2258660	PRJEB2856	X d			NA			NA			NA|NA|NA			Paratyphi B			Paratyphi B Var. Java	86	5
SAMEA3876793	PRJEB2246	X d			France			1976			Human|Human|NA			Paratyphi B			Paratyphi B Var. Java	86	5
SAMEA3876794	PRJEB2246	X d			NA			1981			Human|Human|NA			Paratyphi B			Paratyphi B Var. Java	86	5
SAMEA5548054	PRJEB30317	X d			Germany			2015			Human|Human|Homo Sapiens; Human			S. Paratyphi B			Paratyphi B Var. Java	86	5
SAMEA5548059	PRJEB30317	X d			Germany			2015			Human|Human|Homo Sapiens; Human			S. Paratyphi B			Paratyphi B Var. Java	86	5
SAMEA5548082	PRJEB30317	X d			Germany			2016			Human|Human|Homo Sapiens; Human			S. Paratyphi B			Paratyphi B Var. Java	86	5
SAMEA5548099	PRJEB30317	X d			Germany			2016			Human|Human|Homo Sapiens; Human			S. Paratyphi B			Paratyphi B Var. Java	86	5
SAMEA5548133	PRJEB30317	X d			Germany			2016			Human|Human|Homo Sapiens; Human			S. Paratyphi B			Paratyphi B Var. Java	86	5
SAMEA5548166	PRJEB30317	X d			Germany			2016			Human|Human|Homo Sapiens; Human			S. Paratyphi B			Paratyphi B Var. Java	86	5
SAMEA72578668	PRJEB18998	X d			Ireland			2016			Human|Human|Homo sapiens; Human			Paratyphi B			Paratyphi B Var. Java	86	5
SAMEA915631	PRJEB2246	X d			NA			NA			NA|NA|NA			Paratyphi B			Paratyphi B Var. Java	86	5
SAMEA915632	PRJEB2246	X d			NA			NA			NA|NA|NA			Paratyphi B			Paratyphi B Var. Java	86	5
SAMEA915633	PRJEB2246	X d	X	X	NA	NA	NA	NA	NA	NA	NA|NA|NA	NA	NA	NA	NA|NA	Java|NA	Paratyphi B Var. Java	86	5
SAMEA915634	PRJEB2246	X d			NA			NA			NA|NA|NA			Paratyphi B			Paratyphi B Var. Java	86	5
SAMN01933095	PRJNA186035	X d			France			1988			Livestock|Bovine|cow; Bos taurus			Paratyphi B			Paratyphi B Var. Java	86	5
SAMN01933107	PRJNA191674	X d			France			1976			Human|Human|human; Homo sapiens			Paratyphi B			Paratyphi B Var. Java	86	5
SAMN02367682	PRJNA203445	X d			United Kingdom			1974			Human|Human|Homo sapiens; Human			Paratyphi B			Paratyphi B Var. Java	86	5
SAMN02367683	PRJNA203445	X d			NA			1982			Human|Human|Homo sapiens; Human			Paratyphi B			Paratyphi B Var. Java	86	5
SAMN02367684	PRJNA203445	X d			NA			1965			Human|Human|Homo sapiens; Human			Paratyphi B			Paratyphi B Var. Java	86	5
SAMN02367685	PRJNA203445	X d			NA			1981			Human|Human|Homo sapiens; Human			Paratyphi B			Paratyphi B Var. Java	86	5
SAMN02367740	PRJNA203445	X d			France			1976			Human|Human|Human; Homo sapiens			Paratyphi B			Paratyphi B Var. Java	86	5
SAMN02368827	PRJNA203445	X d			USA			2012			Human|Human|Homo sapiens			Paratyphi B			Paratyphi B Var. Java	86	5
SAMN03098797	PRJNA230403	X d			USA			2013			Human|Human|Blood; Age: 20-29			Paratyphi B			Paratyphi B Var. Java	86	5
SAMN03358510	PRJNA203445	X d			NA			NA			NA|NA|culture			NA			Paratyphi B Var. Java	86	5
SAMN03358516	PRJNA203445	X d			NA			NA			NA|NA|culture			NA			Paratyphi B Var. Java	86	5
SAMN03358517	PRJNA203445	X d			NA			NA			NA|NA|culture			NA			Paratyphi B Var. Java	86	5
SAMN03382379	PRJNA230403	X d			USA			NA			NA|NA|NA			NA			Paratyphi B Var. Java	86	5
SAMN03465630	PRJNA248792	X d			United Kingdom			2014			Human|Human|Human; Homo sapiens			Paratyphi B			Paratyphi B Var. Java	86	5
SAMN03466570	PRJNA248792	X d			United Kingdom			2014			Human|Human|Human; Homo sapiens			Paratyphi B			Paratyphi B Var. Java	86	5
SAMN03475431	PRJNA248792	X d			United Kingdom			2014			Human|Human|Human; Homo sapiens			Paratyphi B			Paratyphi B Var. Java	86	5
SAMN03475621	PRJNA248792	X d			United Kingdom			2014			Human|Human|Human; Homo sapiens			Paratyphi B			Paratyphi B Var. Java	86	5
SAMN03476183	PRJNA248792	X d			United Kingdom			2014			Human|Human|Human; Homo sapiens			Paratyphi B			Paratyphi B Var. Java	86	5
SAMN03476473	PRJNA248792	X d			United Kingdom			2014			Human|Human|Human; Homo sapiens			Paratyphi B			Paratyphi B Var. Java	86	5
SAMN03476782	PRJNA248792	X d,e	X	X	United Kingdom	United Kingdom	United Kingdom	2014	2014	2014	Human|Human|Human; Homo sapiens	human	human	Java	Java|NA	Java|NA	Paratyphi B Var. Java	86	5
SAMN03477530	PRJNA248792	X d,e	X	X	United Kingdom	United Kingdom	United Kingdom	2014	2014	2014	Human|Human|Human; Homo sapiens	human	human	Java	Java|NA	Java|NA	Paratyphi B Var. Java	86	5
SAMN03477670	PRJNA248792	X d			United Kingdom			2014			Human|Human|Human; Homo sapiens			Paratyphi B			Paratyphi B Var. Java	86	5
SAMN03477701	PRJNA248792	X d			United Kingdom			2014			Human|Human|Human; Homo sapiens			Paratyphi B			Paratyphi B Var. Java	86	5
SAMN03477948	PRJNA248792	X d			United Kingdom			2014			Human|Human|Human; Homo sapiens			Paratyphi B			Paratyphi B Var. Java	86	5
SAMN03478502	PRJNA248792	X d			United Kingdom			2014			Human|Human|Human; Homo sapiens			Paratyphi B			Paratyphi B Var. Java	86	5
SAMN03478989	PRJNA248792	X d			United Kingdom			2014			Human|Human|Human; Homo sapiens			NA			Paratyphi B Var. Java	86	5
SAMN04363240	PRJNA248792	X d			United Kingdom			NA			Human|Human|Human; Homo sapiens			Paratyphi B			Paratyphi B Var. Java	86	5
SAMN04363309	PRJNA248792	X d			United Kingdom			NA			Human|Human|Human; Homo sapiens			Paratyphi B			Paratyphi B Var. Java	86	5
SAMN04600655	PRJNA248792	X d			United Kingdom			2015			Human|Human|Human; Homo sapiens			Paratyphi B			Paratyphi B Var. Java	86	5
SAMN04601112	PRJNA248792	X d			United Kingdom			2015			Human|Human|Human; Homo sapiens			Paratyphi B			Paratyphi B Var. Java	86	5
SAMN06029979	PRJNA353625	X d			Canada			NA			Human|Human|Homo sapiens			Paratyphi B			Paratyphi B Var. Java	86	5
SAMN06030016	PRJNA353625	X d			Canada			NA			Human|Human|Homo sapiens			Paratyphi B			Paratyphi B Var. Java	86	5
SAMN06030039	PRJNA353625	X d			Canada			NA			Human|Human|Homo sapiens			Paratyphi B			Paratyphi B Var. Java	86	5
SAMN06030041	PRJNA353625	X d			Canada			NA			Human|Human|Homo sapiens			Paratyphi B			Paratyphi B Var. Java	86	5
SAMN06030125	PRJNA353625	X d			Canada			NA			Human|Human|Homo sapiens			Paratyphi B			Paratyphi B Var. Java	86	5
SAMN06067961	PRJNA230403	X d			USA			2016			NA|NA|Blood; Age: 20-29			Paratyphi B			Paratyphi B Var. Java	86	5
SAMN06248064	PRJNA248792	X d			United Kingdom			2016			Human|Human|Human; Homo sapiens			Paratyphi B			Paratyphi B Var. Java	86	5
SAMN06250255	PRJNA230403	X d			USA			NA			NA|NA|NA			NA			Paratyphi B Var. Java	86	5
SAMN06462345	PRJNA230403	X d			USA			NA			NA|NA|NA			NA			Paratyphi B Var. Java	86	5
SAMN07125191	PRJNA230403	X d	X	X	USA	USA	USA	NA	2016	2016	NA|NA|NA	blood	blood	NA	Java|NA	Java|NA	Paratyphi B Var. Java	86	5
SAMN07152253	PRJNA230403	X d			USA			NA			NA|NA|NA			NA			Paratyphi B Var. Java	86	5
SAMN07156878	PRJNA230403	X d			USA			2017			NA|NA|NA			NA			Paratyphi B Var. Java	86	5
SAMN07317909	PRJNA230403	X d			USA			NA			NA|NA|NA			NA			Paratyphi B Var. Java	86	5
SAMN07525995	PRJNA230403	X d			USA			NA			NA|NA|NA			NA			Paratyphi B Var. Java	86	5
SAMN07542339	PRJNA248792	X d			United Kingdom			2016			Human|Human|human; Homo sapiens			Paratyphi B			Paratyphi B Var. Java	86	5
SAMN07566706	PRJNA248792	X d			United Kingdom			2017			Human|Human|human; Homo sapiens			Paratyphi B			Paratyphi B Var. Java	86	5
SAMN07567280	PRJNA230403	X d			USA			NA			NA|NA|NA			NA			Paratyphi B Var. Java	86	5
SAMN07567281	PRJNA230403	X d			USA			NA			NA|NA|NA			NA			Paratyphi B Var. Java	86	5
SAMN07567282	PRJNA230403	X d			USA			NA			NA|NA|NA			NA			Paratyphi B Var. Java	86	5
SAMN07567283	PRJNA230403	X d			USA			NA			NA|NA|NA			NA			Paratyphi B Var. Java	86	5
SAMN07567284	PRJNA230403	X d			USA			NA			NA|NA|NA			NA			Paratyphi B Var. Java	86	5
SAMN07568762	PRJNA248792	X d			United Kingdom			2015			Human|Human|human; Homo sapiens			Paratyphi B			Paratyphi B Var. Java	86	5
SAMN07568769	PRJNA248792	X d			United Kingdom			2016			Human|Human|human; Homo sapiens			Paratyphi B			Paratyphi B Var. Java	86	5
SAMN07568773	PRJNA248792	X d			United Kingdom			2015			Human|Human|human; Homo sapiens			Paratyphi B			Paratyphi B Var. Java	86	5
SAMN07568774	PRJNA248792	X d			United Kingdom			2015			Human|Human|human; Homo sapiens			Paratyphi B			Paratyphi B Var. Java	86	5
SAMN07568775	PRJNA248792	X d			United Kingdom			2015			Human|Human|human; Homo sapiens			Paratyphi B			Paratyphi B Var. Java	86	5
SAMN07568776	PRJNA248792	X d			United Kingdom			2015			Human|Human|human; Homo sapiens			Paratyphi B			Paratyphi B Var. Java	86	5
SAMN07568777	PRJNA248792	X d			United Kingdom			2015			Human|Human|human; Homo sapiens			Paratyphi B			Paratyphi B Var. Java	86	5
SAMN07568778	PRJNA248792	X d			United Kingdom			2016			Human|Human|human; Homo sapiens			Paratyphi B			Paratyphi B Var. Java	86	5
SAMN07568779	PRJNA248792	X d			United Kingdom			2016			Human|Human|human; Homo sapiens			Paratyphi B			Paratyphi B Var. Java	86	5
SAMN07568780	PRJNA248792	X d			United Kingdom			2015			Human|Human|human; Homo sapiens			Paratyphi B			Paratyphi B Var. Java	86	5
SAMN07568781	PRJNA248792	X d			United Kingdom			2016			Human|Human|human; Homo sapiens			Paratyphi B			Paratyphi B Var. Java	86	5
SAMN07568782	PRJNA248792	X d			United Kingdom			2015			Human|Human|human; Homo sapiens			Paratyphi B			Paratyphi B Var. Java	86	5
SAMN07568783	PRJNA248792	X d			United Kingdom			2015			Human|Human|human; Homo sapiens			Paratyphi B			Paratyphi B Var. Java	86	5
SAMN07568784	PRJNA248792	X d			United Kingdom			2015			Human|Human|human; Homo sapiens			Paratyphi B			Paratyphi B Var. Java	86	5
SAMN07568785	PRJNA248792	X d			United Kingdom			2015			Human|Human|human; Homo sapiens			Paratyphi B			Paratyphi B Var. Java	86	5
SAMN07568786	PRJNA248792	X d			United Kingdom			2015			Human|Human|human; Homo sapiens			Paratyphi B			Paratyphi B Var. Java	86	5
SAMN07568787	PRJNA248792	X d			United Kingdom			2015			Human|Human|human; Homo sapiens			Paratyphi B			Paratyphi B Var. Java	86	5
SAMN07568788	PRJNA248792	X d			United Kingdom			2015			Human|Human|human; Homo sapiens			Paratyphi B			Paratyphi B Var. Java	86	5
SAMN07568789	PRJNA248792	X d			United Kingdom			2015			Human|Human|human; Homo sapiens			Paratyphi B			Paratyphi B Var. Java	86	5
SAMN07568790	PRJNA248792	X d			United Kingdom			2016			Human|Human|human; Homo sapiens			Paratyphi B			Paratyphi B Var. Java	86	5
SAMN07568791	PRJNA248792	X d			United Kingdom			2015			Human|Human|human; Homo sapiens			Paratyphi B			Paratyphi B Var. Java	86	5
SAMN07568792	PRJNA248792	X d			United Kingdom			2015			Human|Human|human; Homo sapiens			Paratyphi B			Paratyphi B Var. Java	86	5
SAMN07568793	PRJNA248792	X d			United Kingdom			2015			Human|Human|human; Homo sapiens			Paratyphi B			Paratyphi B Var. Java	86	5
SAMN07568794	PRJNA248792	X d			United Kingdom			2016			Human|Human|human; Homo sapiens			Paratyphi B			Paratyphi B Var. Java	86	5
SAMN07568795	PRJNA248792	X d			United Kingdom			2015			Human|Human|human; Homo sapiens			Paratyphi B			Paratyphi B Var. Java	86	5
SAMN07568796	PRJNA248792	X d			United Kingdom			2015			Human|Human|human; Homo sapiens			Paratyphi B			Paratyphi B Var. Java	86	5
SAMN07568797	PRJNA248792	X d			United Kingdom			2015			Human|Human|human; Homo sapiens			Paratyphi B			Paratyphi B Var. Java	86	5
SAMN07568798	PRJNA248792	X d			United Kingdom			2015			Human|Human|human; Homo sapiens			Paratyphi B			Paratyphi B Var. Java	86	5
SAMN07572161	PRJNA248792	X d			United Kingdom			2015			Human|Human|human; Homo sapiens			Paratyphi B			Paratyphi B Var. Java	86	5
SAMN07572162	PRJNA248792	X d			United Kingdom			2015			Human|Human|human; Homo sapiens			Paratyphi B			Paratyphi B Var. Java	86	5
SAMN07572196	PRJNA248792	X d			United Kingdom			2015			Human|Human|human; Homo sapiens			Paratyphi B			Paratyphi B Var. Java	86	5
SAMN07572205	PRJNA248792	X d			United Kingdom			2015			Human|Human|human; Homo sapiens			Paratyphi B			Paratyphi B Var. Java	86	5
SAMN07572206	PRJNA248792	X d			United Kingdom			2015			Human|Human|human; Homo sapiens			Paratyphi B			Paratyphi B Var. Java	86	5
SAMN07572623	PRJNA248792	X d			United Kingdom			2016			Human|Human|human; Homo sapiens			Paratyphi B			Paratyphi B Var. Java	86	5
SAMN07572624	PRJNA248792	X d			United Kingdom			2016			Human|Human|human; Homo sapiens			Paratyphi B			Paratyphi B Var. Java	86	5
SAMN07572626	PRJNA248792	X d			United Kingdom			2015			Human|Human|human; Homo sapiens			Paratyphi B			Paratyphi B Var. Java	86	5
SAMN07572629	PRJNA248792	X d			United Kingdom			2016			Human|Human|human; Homo sapiens			Paratyphi B			Paratyphi B Var. Java	86	5
SAMN07572630	PRJNA248792	X d			United Kingdom			2016			Human|Human|human; Homo sapiens			Paratyphi B			Paratyphi B Var. Java	86	5
SAMN07572655	PRJNA248792	X d			United Kingdom			2015			Human|Human|human; Homo sapiens			Paratyphi B			Paratyphi B Var. Java	86	5
SAMN07675938	PRJNA230403	X d			USA			NA			NA|NA|NA			NA			Paratyphi B Var. Java	86	5
SAMN07679385	PRJNA230403	X d			USA			NA			NA|NA|NA			NA			Paratyphi B Var. Java	86	5
SAMN08177120	PRJNA230403	X d	X	X	USA	USA	USA	NA	2017	2017	NA|NA|NA	stool	stool	NA	Java|NA	Java|NA	Paratyphi B Var. Java	86	5
SAMN08196829	PRJNA230403	X d			USA			2015			Human|Human|Homo sapiens			NA			Paratyphi B Var. Java	86	5
SAMN08480841	PRJNA230403	X d			USA			NA			NA|NA|NA			NA			Paratyphi B Var. Java	86	5
SAMN08481381	PRJNA230403	X d			USA			NA			NA|NA|NA			NA			Paratyphi B Var. Java	86	5
SAMN08536267	PRJNA230403	X d			USA			NA			NA|NA|NA			NA			Paratyphi B Var. Java	86	5
SAMN08832523	PRJNA230403	X d			USA			2018			NA|NA|Age: 50-59; stool			Paratyphi B			Paratyphi B Var. Java	86	5
SAMN08922636	PRJNA230403	X d			USA			NA			NA|NA|NA			NA			Paratyphi B Var. Java	86	5
SAMN09045384	PRJNA230403	X d			USA			NA			NA|NA|NA			NA			Paratyphi B Var. Java	86	5
SAMN09060527	PRJNA248792	X d			United Kingdom			2017			Human|Human|human; Homo sapiens			Paratyphi B			Paratyphi B Var. Java	86	5
SAMN09204870	PRJNA248792	X d			United Kingdom			2017			Human|Human|human; Homo sapiens			Paratyphi B			Paratyphi B Var. Java	86	5
SAMN09204880	PRJNA248792	X d			United Kingdom			2017			Human|Human|human; Homo sapiens			Paratyphi B			Paratyphi B Var. Java	86	5
SAMN09257899	PRJNA248792	X d			United Kingdom			2017			Human|Human|human; Homo sapiens			Paratyphi B			Paratyphi B Var. Java	86	5
SAMN09290505	PRJNA248792	X d			United Kingdom			2017			Human|Human|human; Homo sapiens			Paratyphi B			Paratyphi B Var. Java	86	5
SAMN09352491	PRJNA248792	X d			United Kingdom			2017			Human|Human|human; Homo sapiens			Paratyphi B			Paratyphi B Var. Java	86	5
SAMN09381879	PRJNA230403	X d			USA			NA			NA|NA|NA			NA			Paratyphi B Var. Java	86	5
SAMN09388805	PRJNA248792	X d			United Kingdom			2018			Human|Human|human; Homo sapiens			Paratyphi B			Paratyphi B Var. Java	86	5
SAMN09388921	PRJNA248792	X d			United Kingdom			2016			Human|Human|human; Homo sapiens			Paratyphi B			Paratyphi B Var. Java	86	5
SAMN09403935	PRJNA248792	X d			United Kingdom			2016			Human|Human|human; Homo sapiens			Paratyphi B			Paratyphi B Var. Java	86	5
SAMN09423234	PRJNA248792	X d			United Kingdom			2017			Human|Human|human; Homo sapiens			Paratyphi B			Paratyphi B Var. Java	86	5
SAMN09431349	PRJNA248792	X d			United Kingdom			2017			Human|Human|human; Homo sapiens			Paratyphi B			Paratyphi B Var. Java	86	5
SAMN09433735	PRJNA248792	X d			United Kingdom			2018			Human|Human|human; Homo sapiens			Paratyphi B			Paratyphi B Var. Java	86	5
SAMN09433753	PRJNA248792	X d			United Kingdom			2018			Human|Human|human; Homo sapiens			Paratyphi B			Paratyphi B Var. Java	86	5
SAMN09435044	PRJNA248792	X d			United Kingdom			2017			Human|Human|human; Homo sapiens			Paratyphi B			Paratyphi B Var. Java	86	5
SAMN09444301	PRJNA248792	X d			United Kingdom			2018			Human|Human|human; Homo sapiens			Paratyphi B			Paratyphi B Var. Java	86	5
SAMN09463061	PRJNA248792	X d			United Kingdom			2017			Human|Human|human; Homo sapiens			Paratyphi B			Paratyphi B Var. Java	86	5
SAMN09474529	PRJNA248792	X d			United Kingdom			2017			Human|Human|human; Homo sapiens			Paratyphi B			Paratyphi B Var. Java	86	5
SAMN09484497	PRJNA248792	X d			United Kingdom			2017			Human|Human|human; Homo sapiens			Paratyphi B			Paratyphi B Var. Java	86	5
SAMN09484530	PRJNA248792	X d			United Kingdom			2016			Human|Human|human; Homo sapiens			Paratyphi B			Paratyphi B Var. Java	86	5
SAMN09493985	PRJNA248792	X d			United Kingdom			2018			Human|Human|human; Homo sapiens			Paratyphi B			Paratyphi B Var. Java	86	5
SAMN09494113	PRJNA248792	X d			United Kingdom			2017			Human|Human|human; Homo sapiens			Paratyphi B			Paratyphi B Var. Java	86	5
SAMN09503875	PRJNA248792	X d			United Kingdom			2018			Human|Human|human; Homo sapiens			Paratyphi B			Paratyphi B Var. Java	86	5
SAMN09516117	PRJNA248792	X d			United Kingdom			2018			Human|Human|human; Homo sapiens			Paratyphi B			Paratyphi B Var. Java	86	5
SAMN09516472	PRJNA248792	X d			United Kingdom			2018			Human|Human|human; Homo sapiens			Paratyphi B			Paratyphi B Var. Java	86	5
SAMN09520784	PRJNA248792	X d			United Kingdom			2018			Human|Human|human; Homo sapiens			Paratyphi B			Paratyphi B Var. Java	86	5
SAMN09535909	PRJNA230403	X d			USA			NA			NA|NA|NA			NA			Paratyphi B Var. Java	86	5
SAMN09609235	PRJNA248792	X d			United Kingdom			2018			Human|Human|human; Homo sapiens			Paratyphi B			Paratyphi B Var. Java	86	5
SAMN09624122	PRJNA248792	X d			United Kingdom			2018			Human|Human|human; Homo sapiens			Paratyphi B			Paratyphi B Var. Java	86	5
SAMN09628548	PRJNA248792	X d			United Kingdom			2017			Human|Human|human; Homo sapiens			Paratyphi B			Paratyphi B Var. Java	86	5
SAMN09636323	PRJNA230403	X d			USA			NA			NA|NA|NA			NA			Paratyphi B Var. Java	86	5
SAMN09683662	PRJNA248792	X d			United Kingdom			2018			Human|Human|human; Homo sapiens			Paratyphi B			Paratyphi B Var. Java	86	5
SAMN09690792	PRJNA248792	X d			United Kingdom			2017			Human|Human|human; Homo sapiens			Paratyphi B			Paratyphi B Var. Java	86	5
SAMN10058727	PRJNA248792	X d			United Kingdom			2018			Human|Human|human; Homo sapiens			Paratyphi B			Paratyphi B Var. Java	86	5
SAMN10067781	PRJNA248792	X d			United Kingdom			2018			Human|Human|human; Homo sapiens			Paratyphi B			Paratyphi B Var. Java	86	5
SAMN10094157	PRJNA248792	X d			United Kingdom			2017			Human|Human|human; Homo sapiens			Paratyphi B			Paratyphi B Var. Java	86	5
SAMN10103334	PRJNA248792	X d			United Kingdom			2017			Human|Human|human; Homo sapiens			Paratyphi B			Paratyphi B Var. Java	86	5
SAMN10104799	PRJNA248792	X d			United Kingdom			2018			Human|Human|human; Homo sapiens			Paratyphi B			Paratyphi B Var. Java	86	5
SAMN10130049	PRJNA248792	X d			United Kingdom			2018			Human|Human|human; Homo sapiens			Paratyphi B			Paratyphi B Var. Java	86	5
SAMN10139899	PRJNA248792	X d			United Kingdom			2018			Human|Human|human; Homo sapiens			Paratyphi B			Paratyphi B Var. Java	86	5
SAMN10229252	PRJNA248792	X d			United Kingdom			2018			Human|Human|human; Homo sapiens			Paratyphi B			Paratyphi B Var. Java	86	5
SAMN10416078	PRJNA248792	X d			United Kingdom			2018			Wild Animal|Avian|NA			Paratyphi B			Paratyphi B Var. Java	86	5
SAMN10439032	PRJNA248792	X d			United Kingdom			2018			Human|Human|human; Homo sapiens			Paratyphi B			Paratyphi B Var. Java	86	5
SAMN10599794	PRJNA248792	X d			United Kingdom			2018			Human|Human|human; Homo sapiens			Paratyphi B			Paratyphi B Var. Java	86	5
SAMN10601827	PRJNA509747	X d			Belgium			NA			Human|Human|Homo sapiens			Paratyphi B			Paratyphi B Var. Java	86	5
SAMN10601829	PRJNA509747	X d			Belgium			2015			Human|Human|Homo sapiens			Paratyphi B			Paratyphi B Var. Java	86	5
SAMN10601830	PRJNA509747	X d			Belgium			2015			Human|Human|Homo sapiens			Paratyphi B			Paratyphi B Var. Java	86	5
SAMN10601831	PRJNA509747	X d			Belgium			2015			Human|Human|Homo sapiens			Paratyphi B			Paratyphi B Var. Java	86	5
SAMN10601832	PRJNA509747	X d			Belgium			2015			Human|Human|Homo sapiens			Paratyphi B			Paratyphi B Var. Java	86	5
SAMN10640703	PRJNA248792	X d			United Kingdom			2018			Human|Human|human; Homo sapiens			Paratyphi B			Paratyphi B Var. Java	86	5
SAMN10640713	PRJNA248792	X d			United Kingdom			2018			Human|Human|human; Homo sapiens			Paratyphi B			Paratyphi B Var. Java	86	5
SAMN10661671	PRJNA248792	X d			United Kingdom			2018			Human|Human|human; Homo sapiens			Paratyphi B			Paratyphi B Var. Java	86	5
SAMN10662910	PRJNA248792	X d			United Kingdom			2018			Human|Human|human; Homo sapiens			Paratyphi B			Paratyphi B Var. Java	86	5
SAMN10767155	PRJNA248792	X d			United Kingdom			2019			Human|Human|human; Homo sapiens			Paratyphi B			Paratyphi B Var. Java	86	5
SAMN10827400	PRJNA248792	X d			United Kingdom			2018			Human|Human|human; Homo sapiens			Paratyphi B			Paratyphi B Var. Java	86	5
SAMN10835833	PRJNA248792	X d			United Kingdom			2018			Human|Human|human; Homo sapiens			Paratyphi B			Paratyphi B Var. Java	86	5
SAMN10835854	PRJNA248792	X d			United Kingdom			2018			Human|Human|human; Homo sapiens			Paratyphi B			Paratyphi B Var. Java	86	5
SAMN10843195	PRJNA248792	X d			United Kingdom			2018			Human|Human|human; Homo sapiens			Paratyphi B			Paratyphi B Var. Java	86	5
SAMN10866935	PRJNA248792	X d			United Kingdom			2018			Human|Human|human; Homo sapiens			Paratyphi B			Paratyphi B Var. Java	86	5
SAMN10867415	PRJNA248792	X d			United Kingdom			2017			Human|Human|human; Homo sapiens			Paratyphi B			Paratyphi B Var. Java	86	5
SAMN10868036	PRJNA248792	X d			United Kingdom			2017			Human|Human|human; Homo sapiens			Paratyphi B			Paratyphi B Var. Java	86	5
SAMN10887402	PRJNA248792	X d			United Kingdom			2017			Human|Human|human; Homo sapiens			Paratyphi B			Paratyphi B Var. Java	86	5
SAMN11239228	PRJNA248792	X d			United Kingdom			2019			Human|Human|human; Homo sapiens			Paratyphi B			Paratyphi B Var. Java	86	5
SAMN11261117	PRJNA248792	X d			United Kingdom			2019			Human|Human|human; Homo sapiens			Salmonella Paratyphi B			Paratyphi B Var. Java	86	5
SAMN11261122	PRJNA248792	X d			United Kingdom			2019			Human|Human|human; Homo sapiens			Salmonella Paratyphi B			Paratyphi B Var. Java	86	5
SAMN11309992	PRJNA248792	X d			United Kingdom			2019			Human|Human|human; Homo sapiens			Salmonella Paratyphi B			Paratyphi B Var. Java	86	5
SAMN11320685	PRJNA248792	X d			United Kingdom			2019			Human|Human|human; Homo sapiens			Salmonella Paratyphi B			Paratyphi B Var. Java	86	5
SAMN11413304	PRJNA248792	X d			United Kingdom			2019			Human|Human|human; Homo sapiens			Salmonella Paratyphi B			Paratyphi B Var. Java	86	5
SAMN11413311	PRJNA248792	X d			United Kingdom			2019			Human|Human|human; Homo sapiens			Salmonella Paratyphi B			Paratyphi B Var. Java	86	5
SAMN11474776	PRJNA248792	X d			United Kingdom			2019			Human|Human|human; Homo sapiens			Salmonella Paratyphi B			Paratyphi B Var. Java	86	5
SAMN11492526	PRJNA248792	X d			United Kingdom			2019			Human|Human|human; Homo sapiens			Salmonella Paratyphi B			Paratyphi B Var. Java	86	5
SAMN11528492	PRJNA230403	X d			USA			NA			NA|NA|NA			NA			Paratyphi B Var. Java	86	5
SAMN11580829	PRJNA230403	X d			USA			NA			NA|NA|NA			NA			Paratyphi B Var. Java	86	5
SAMN12008900	PRJNA248792	X d			United Kingdom			2019			Human|Human|human; Homo sapiens			Salmonella Paratyphi B			Paratyphi B Var. Java	86	5
SAMN12009668	PRJNA248792	X d			United Kingdom			2019			Human|Human|human; Homo sapiens			Salmonella Paratyphi B			Paratyphi B Var. Java	86	5
SAMN12023576	PRJNA248792	X d			United Kingdom			2019			Human|Human|human; Homo sapiens			Salmonella Paratyphi B			Paratyphi B Var. Java	86	5
SAMN12108793	PRJNA298359	X d			Peru			2008			Human|Human|Homo sapiens; blood			Enteritidis			Paratyphi B Var. Java	86	5
SAMN12289480	PRJNA230403	X d			USA			NA			NA|NA|NA			NA			Paratyphi B Var. Java	86	5
SAMN12337566	PRJNA230403	X d			USA			NA			NA|NA|NA			NA			Paratyphi B Var. Java	86	5
SAMN12629130	PRJNA248792	X d			United Kingdom			2019			Human|Human|Homo sapiens; human			Salmonella Paratyphi B			Paratyphi B Var. Java	86	5
SAMN12648920	PRJNA248792	X d			United Kingdom			2019			Human|Human|Homo sapiens; human			Salmonella Paratyphi B			Paratyphi B Var. Java	86	5
SAMN12724490	PRJNA248792	X d			United Kingdom			2019			Human|Human|Homo sapiens; human			Salmonella Paratyphi B			Paratyphi B Var. Java	86	5
SAMN12724533	PRJNA248792	X d			United Kingdom			2019			Human|Human|Homo sapiens; human			Salmonella Paratyphi B			Paratyphi B Var. Java	86	5
SAMN12739235	PRJNA248792	X d			United Kingdom			2019			Human|Human|Homo sapiens; human			Salmonella Paratyphi B			Paratyphi B Var. Java	86	5
SAMN12910564	PRJNA248792	X d			United Kingdom			2019			Human|Human|Homo sapiens; human			Salmonella Paratyphi B			Paratyphi B Var. Java	86	5
SAMN12910822	PRJNA248792	X d			United Kingdom			2019			Human|Human|Homo sapiens; human			Salmonella Paratyphi B			Paratyphi B Var. Java	86	5
SAMN12910985	PRJNA248792	X d			United Kingdom			2019			Human|Human|Homo sapiens; human			Salmonella Paratyphi B			Paratyphi B Var. Java	86	5
SAMN12914956	PRJNA248792	X d			United Kingdom			2019			Human|Human|Homo sapiens; human			Salmonella Paratyphi B			Paratyphi B Var. Java	86	5
SAMN12924277	PRJNA248792	X d			United Kingdom			2019			Human|Human|Homo sapiens; human			Salmonella Paratyphi B			Paratyphi B Var. Java	86	5
SAMN12995300	PRJNA248792	X d			United Kingdom			2019			Human|Human|Homo sapiens; human			Salmonella Paratyphi B			Paratyphi B Var. Java	86	5
SAMN13065288	PRJNA248792	X d			United Kingdom			2019			Human|Human|Homo sapiens; human			Salmonella Sp			Paratyphi B Var. Java	86	5
SAMN13198872	PRJNA560080	X d			Chile			2019			Environment|Water/River|creek water			NA			Paratyphi B Var. Java	86	5
SAMN13198873	PRJNA560080	X d			Chile			2019			Environment|Water/River|creek water			NA			Paratyphi B Var. Java	86	5
SAMN13199778	PRJNA560080	X d			Chile			2019			Environment|Water/River|river water			NA			Paratyphi B Var. Java	86	5
SAMN13199793	PRJNA560080	X d			Chile			2019			Environment|Water/River|river water			NA			Paratyphi B Var. Java	86	5
SAMN13207606	PRJNA560080	X d			Chile			2019			Environment|Water/River|creek water			NA			Paratyphi B Var. Java	86	5
SAMN13264617	PRJNA560080	X d			Chile			2019			Environment|Water|river water			NA			Paratyphi B Var. Java	86	5
SAMN13264625	PRJNA560080	X d			Chile			2019			Environment|Water|river water			NA			Paratyphi B Var. Java	86	5
SAMN13264876	PRJNA560080	X d			Chile			2019			Environment|Water|river water			NA			Paratyphi B Var. Java	86	5
SAMN13264928	PRJNA560080	X d			Chile			2019			Environment|Water|creek water			NA			Paratyphi B Var. Java	86	5
SAMN13264981	PRJNA560080	X d			Chile			2019			Environment|Water|creek water			NA			Paratyphi B Var. Java	86	5
SAMN13354183	PRJNA248792	X d			United Kingdom			2019			Human|Human|Homo sapiens; human			Paratyphi			Paratyphi B Var. Java	86	5
SAMN13414181	PRJNA248792	X d			United Kingdom			2019			Human|Human|Homo sapiens; human			Paratyphi			Paratyphi B Var. Java	86	5
SAMN13435419	PRJNA248792	X d			United Kingdom			2019			Human|Human|Homo sapiens; human			Paratyphi			Paratyphi B Var. Java	86	5
SAMEA104396102	PRJEB23094	X d	X		Germany	Germany		NA	2015		Livestock|Bovine|NA	animal		Paratyphi B Var. D-Tartrate+	Paratyphi B var. d-tartrate+|NA		Paratyphi B Var. Java	88	19
SAMEA1466405	PRJEB2856	X d			NA			NA			NA|NA|NA			Paratyphi B			Paratyphi B Var. Java	88	19
SAMEA1466406	PRJEB2856	X d			NA			NA			NA|NA|NA			Paratyphi B			Paratyphi B Var. Java	88	19
SAMEA1466409	PRJEB2856	X d			NA			NA			NA|NA|NA			Paratyphi B			Paratyphi B Var. Java	88	19
SAMEA1466411	PRJEB2856	X d			NA			NA			NA|NA|NA			Paratyphi B			Paratyphi B Var. Java	88	19
SAMEA1466422	PRJEB2856	X d			NA			NA			NA|NA|NA			Paratyphi B			Paratyphi B Var. Java	88	19
SAMEA1466425	PRJEB2856	X d			NA			NA			NA|NA|NA			Paratyphi B			Paratyphi B Var. Java	88	19
SAMEA1903924	PRJEB2856	X d,e	X	X	NA	NA	NA	NA	NA	NA	NA|NA|NA	NA	NA	Paratyphi B var. Java	NA|NA	Java|NA	Paratyphi B Var. Java	88	19
SAMEA1903930	PRJEB2856	X d,e	X	X	NA	NA	NA	NA	NA	NA	NA|NA|NA	NA	NA	Java	NA|NA	Java|NA	Paratyphi B Var. Java	88	19
SAMEA1903935	PRJEB2856	X d,e	X	X	NA	NA	NA	NA	NA	NA	NA|NA|NA	NA	NA	Paratyphi B var. Java	NA|NA	Java|NA	Paratyphi B Var. Java	88	19
SAMEA1903965	PRJEB2856	X d,e	X	X	NA	NA	NA	NA	NA	NA	NA|NA|NA	NA	NA	Java	NA|NA	Java|NA	Paratyphi B Var. Java	88	19
SAMEA2201771	PRJEB4649	X d			NA			NA			NA|NA|NA			NA			Paratyphi B Var. Java	88	19
SAMEA2258619	PRJEB2856	X d			NA			NA			NA|NA|NA			Paratyphi B			Paratyphi B Var. Java	88	19
SAMEA3876797	PRJEB2246	X d,e			Germany			2000			NA|Reptile|Snake			Paratyphi B var Java			Paratyphi B Var. Java	88	19
SAMEA3876798	PRJEB2246	X d			NA			NA			NA|NA|NA			Paratyphi B			Paratyphi B Var. Java	88	19
SAMEA3876801	PRJEB2246	X d			NA			NA			NA|NA|NA			Paratyphi B			Paratyphi B Var. Java	88	19
SAMEA5395569	PRJEB31547	X d			Costa Rica			2013			Human|Human|Human (Faeces)			NA			Paratyphi B Var. Java	88	19
SAMEA5395570	PRJEB31547	X d			Costa Rica			2013			Wild Animal|Reptile|Tortoise (Faeces)			NA			Paratyphi B Var. Java	88	19
SAMEA88401418	PRJEB18998	X d,e	X	X	Ireland	Ireland	Ireland	2015	2015	2015	Human|Human|Homo sapiens; Human	Human	human	Java	Java|NA	Java|NA	Paratyphi B Var. Java	88	19
SAMN01933109	PRJNA191676	X d			France			1976			Human|Human|human; Homo sapiens			Paratyphi B			Paratyphi B Var. Java	88	19
SAMN02325880	PRJNA183851	X d			USA			2002			Wild Animal|Reptile|Snake			Paratyphi B			Paratyphi B Var. Java	88	19
SAMN02325881	PRJNA183851	X d			USA			2002			Wild animal|Reptile|Snake			Paratyphi B			Paratyphi B Var. Java	88	19
SAMN02367694	PRJNA203445	X d			France			1976			Human|Human|Human; Homo sapiens			Paratyphi B			Paratyphi B Var. Java	88	19
SAMN02678721	PRJNA186035	X d			Mexico			2008			Environment|Plant|cucumbers, fresh			Paratyphi B			Paratyphi B Var. Java	88	19
SAMN02698412	PRJNA186035	X d,e		X	USA		USA	2011		2011	Environment|Plant|cucumber		cucumber	Paratyphi B var. Java		Paratyphi B var. L(+) tartrate + (Java)|NA	Paratyphi B Var. Java	88	19
SAMN02952745	PRJNA186035	X d			USA			2007			Livestock|Bovine|bovine (necropsy)			NA			Paratyphi B Var. Java	88	19
SAMN03168709	PRJNA248792	X d,e	X	X	United Kingdom	United Kingdom	United Kingdom	2012	2012	2012	Human|Human|Human; Homo sapiens	human	human	Java	Java|NA	Java|NA	Paratyphi B Var. Java	88	19
SAMN03169169	PRJNA248792	X d,e	X	X	United Kingdom	United Kingdom	United Kingdom	2012	2012	2012	Human|Human|Human; Homo sapiens	human	human	Java	Java|NA	Java|NA	Paratyphi B Var. Java	88	19
SAMN03169530	PRJNA248792	X d,e	X	X	United Kingdom	United Kingdom	United Kingdom	2012	2012	2012	Human|Human|Human; Homo sapiens	human	human	Java	Java|NA	Java|NA	Paratyphi B Var. Java	88	19
SAMN03353666	PRJNA230403	X d	X	X	USA	USA	USA	NA	2013	2013	NA|NA|NA	stool	stool	NA	Java|NA	Java|NA	Paratyphi B Var. Java	88	19
SAMN03382382	PRJNA230403	X d	X	X	USA	USA	USA	NA	2012	2012	NA|NA|NA	stool	stool	NA	Java|NA	Java|NA	Paratyphi B Var. Java	88	19
SAMN03468696	PRJNA248792	X d,e	X	X	United Kingdom	United Kingdom	United Kingdom	2014	2014	2014	Human|Human|Human; Homo sapiens	human	human	Java	Java|NA	Java|NA	Paratyphi B Var. Java	88	19
SAMN03469020	PRJNA248792	X d,e	X	X	United Kingdom	United Kingdom	United Kingdom	2014	2014	2014	Human|Human|Human; Homo sapiens	human	human	Java	Java|NA	Java|NA	Paratyphi B Var. Java	88	19
SAMN03476217	PRJNA248792	X d	X	X	United Kingdom	United Kingdom	United Kingdom	2015	2015	2015	Human|Human|Human; Homo sapiens	human	human	NA	Java|NA	Java|NA	Paratyphi B Var. Java	88	19
SAMN03476300	PRJNA248792	X d			United Kingdom			2015			Human|Human|Human; Homo sapiens			NA			Paratyphi B Var. Java	88	19
SAMN03476811	PRJNA248792	X d,e	X	X	United Kingdom	United Kingdom	United Kingdom	2014	2014	2014	Human|Human|Human; Homo sapiens	human	human	Java	Java|NA	Java|NA	Paratyphi B Var. Java	88	19
SAMN03477818	PRJNA248792	X d,e	X	X	United Kingdom	United Kingdom	United Kingdom	2014	2014	2014	Human|Human|Human; Homo sapiens	human	human	Paratyphi B var. Java	Java|NA	Java|NA	Paratyphi B Var. Java	88	19
SAMN03477906	PRJNA248792	X d,e	X	X	United Kingdom	United Kingdom	United Kingdom	2014	2014	2014	Human|Human|Human; Homo sapiens	human	human	Java	Java|NA	Java|NA	Paratyphi B Var. Java	88	19
SAMN03479793	PRJNA248792	X d,e	X	X	United Kingdom	United Kingdom	United Kingdom	2014	2014	2014	Human|Human|Human; Homo sapiens	human	human	Paratyphi B var. Java	Java|NA	Java|NA	Paratyphi B Var. Java	88	19
SAMN03480084	PRJNA248792	X d,e	X	X	United Kingdom	United Kingdom	United Kingdom	2014	2014	2014	Human|Human|Human; Homo sapiens	human	human	Paratyphi B var. Java	Java|NA	Java|NA	Paratyphi B Var. Java	88	19
SAMN03480085	PRJNA248792	X d,e	X	X	United Kingdom	United Kingdom	United Kingdom	2014	2014	2014	Human|Human|Human; Homo sapiens	human	human	Paratyphi B var. Java	Java|NA	Java|NA	Paratyphi B Var. Java	88	19
SAMN04363147	PRJNA248792	X d,e	X	X	United Kingdom	United Kingdom	United Kingdom	NA	NA	NA	Human|Human|Human; Homo sapiens	human	human	Java	Salmonella Java|NA	Java|NA	Paratyphi B Var. Java	88	19
SAMN04363155	PRJNA248792	X d			United Kingdom			NA			Human|Human|Human; Homo sapiens			Virchow			Paratyphi B Var. Java	88	19
SAMN04363209	PRJNA248792	X d,e	X	X	United Kingdom	United Kingdom	United Kingdom	NA	NA	NA	Human|Human|Human; Homo sapiens	human	human	Java	Salmonella Java|NA	Java|NA	Paratyphi B Var. Java	88	19
SAMN04363734	PRJNA248792	X d,e	X	X	United Kingdom	United Kingdom	United Kingdom	NA	NA	NA	Human|Human|Human; Homo sapiens	human	human	Java	Salmonella Java|NA	Java|NA	Paratyphi B Var. Java	88	19
SAMN04576494	PRJNA248792	X d,e	X	X	United Kingdom	United Kingdom	United Kingdom	2015	2015	2015	NA|NA|Other	NA	other	Java	Java|NA	Java|NA	Paratyphi B Var. Java	88	19
SAMN05163293	PRJNA230403	X d,e	X	X	USA	USA	USA	2016	2016	2016	NA|NA|Blood; Age: 0-4	blood	blood	Paratyphi B Var. L(+) Tartrate + (Java)	Java|NA	Java|NA	Paratyphi B Var. Java	88	19
SAMN05596799	PRJNA287785	X d	X	X	USA	USA	USA	NA	2014	2014	NA|NA|NA	stool	stool	NA	Java|NA	Java|NA	Paratyphi B Var. Java	88	19
SAMN06029944	PRJNA353625	X d			Canada			NA			Human|Human|Homo sapiens			4,[5],12:B:-			Paratyphi B Var. Java	88	19
SAMN06030022	PRJNA353625	X d,e	X	X	Canada	Canada	Canada	NA	NA	NA	Human|Human|Homo sapiens	NA	Homo sapiens	Paratyphi B Variant Java	Java|NA	Java|Paratyphi B variant Java	Paratyphi B Var. Java	88	19
SAMN06030098	PRJNA353625	X d,e	X	X	Canada	Canada	Canada	NA	NA	NA	Human|Human|Homo sapiens	NA	Homo sapiens	Paratyphi B Variant Java	Java|Paratyphi B variant Java	Java|Paratyphi B variant Java	Paratyphi B Var. Java	88	19
SAMN06030109	PRJNA353625	X d,e	X	X	Canada	Canada	Canada	NA	NA	NA	Human|Human|Homo sapiens	NA	Homo sapiens	Paratyphi B Variant Java	Java|Paratyphi B variant Java	Java|Paratyphi B variant Java	Paratyphi B Var. Java	88	19
SAMN06033959	PRJNA186035	X d			USA			2016			Livestock|Bovine|boneless beef			Enteritidis			Paratyphi B Var. Java	88	19
SAMN06045208	PRJNA354244	X d			NA			NA			NA|NA|NA			NA			Paratyphi B Var. Java	88	19
SAMN06045211	PRJNA354244	X d			NA			NA			NA|NA|NA			NA			Paratyphi B Var. Java	88	19
SAMN06050861	PRJNA230403	X d	X	X	USA	USA	USA	NA	2016	2016	NA|NA|NA	stool	stool	NA	Java|NA	Java|NA	Paratyphi B Var. Java	88	19
SAMN06186764	PRJNA230403	X d	X	X	USA	USA	USA	NA	2016	2016	NA|NA|NA	NA	Unknown	NA	Java|NA	Java|NA	Paratyphi B Var. Java	88	19
SAMN06186780	PRJNA230403	X d	X	X	USA	USA	USA	NA	2016	2016	NA|NA|NA	urine	urine	NA	Java|NA	Java|NA	Paratyphi B Var. Java	88	19
SAMN06288338	PRJNA230403	X d		X	USA		USA	NA		2016	NA|NA|NA		missing	NA		Paratyphi B var. L(+) tartrate + (Java)|NA	Paratyphi B Var. Java	88	19
SAMN06290212	PRJNA230403	X d			NA			NA			NA|NA|NA			NA			Paratyphi B Var. Java	88	19
SAMN06310381	PRJNA230403	X d			USA			NA			NA|NA|NA			NA			Paratyphi B Var. Java	88	19
SAMN06342542	PRJNA230403	X d			USA			NA			NA|NA|NA			NA			Paratyphi B Var. Java	88	19
SAMN06446425	PRJNA230403	X d			USA			NA			NA|NA|NA			NA			Paratyphi B Var. Java	88	19
SAMN06449185	PRJNA230403	X d			USA			NA			NA|NA|NA			NA			Paratyphi B Var. Java	88	19
SAMN06481931	PRJNA230403	X d			USA			NA			NA|NA|NA			NA			Paratyphi B Var. Java	88	19
SAMN06605041	PRJNA230403	X d			USA			NA			NA|NA|NA			NA			Paratyphi B Var. Java	88	19
SAMN06624638	PRJNA230403	X d			USA			NA			Human|Human|Homo sapiens			NA			Paratyphi B Var. Java	88	19
SAMN06645429	PRJNA230403	X d			USA			NA			NA|NA|NA			NA			Paratyphi B Var. Java	88	19
SAMN06662223	PRJNA230403	X d			USA			NA			Human|Human|Homo sapiens			NA			Paratyphi B Var. Java	88	19
SAMN06662224	PRJNA230403	X d			USA			NA			Human|Human|Homo sapiens			NA			Paratyphi B Var. Java	88	19
SAMN06672015	PRJNA230403	X d	X	X	USA	USA	USA	NA	2017	2017	NA|NA|NA	stool	stool	NA	Java|NA	Java|NA	Paratyphi B Var. Java	88	19
SAMN06676424	PRJNA230403	X d			USA			NA			NA|NA|NA			NA			Paratyphi B Var. Java	88	19
SAMN06689014	PRJNA230403	X d	X	X	USA	USA	USA	NA	2017	2017	NA|NA|NA	stool	stool	NA	Java|NA	Java|NA	Paratyphi B Var. Java	88	19
SAMN06704555	PRJNA230403	X d			USA			NA			NA|NA|NA			NA			Paratyphi B Var. Java	88	19
SAMN06708787	PRJNA230403	X d			USA			NA			Human|Human|Homo sapiens			NA			Paratyphi B Var. Java	88	19
SAMN06812512	PRJNA230403	X d	X	X	USA	USA	USA	NA	2017	2017	NA|NA|NA	stool	stool	NA	Java|NA	Java|NA	Paratyphi B Var. Java	88	19
SAMN06842308	PRJNA230403	X d			USA			NA			NA|NA|NA			NA			Paratyphi B Var. Java	88	19
SAMN06854253	PRJNA230403	X d			USA			NA			NA|NA|NA			NA			Paratyphi B Var. Java	88	19
SAMN06894990	PRJNA230403	X d	X	X	USA	USA	USA	NA	2017	2017	NA|NA|NA	stool	stool	NA	Java|NA	Java|NA	Paratyphi B Var. Java	88	19
SAMN06914765	PRJNA230403	X d			USA			NA			NA|NA|NA			NA			Paratyphi B Var. Java	88	19
SAMN07104434	PRJNA230403	X d			USA			NA			NA|NA|NA			NA			Paratyphi B Var. Java	88	19
SAMN07124446	PRJNA230403	X d			USA			NA			NA|NA|NA			NA			Paratyphi B Var. Java	88	19
SAMN07137463	PRJNA230403	X d			USA			NA			NA|NA|NA			NA			Paratyphi B Var. Java	88	19
SAMN07152287	PRJNA248792	X d,e	X	X	United Kingdom	United Kingdom	United Kingdom	2017	2017	2017	Human|Human|human; Homo sapiens	human	human	Paratyphi B var. Java	Java|NA	Java|NA	Paratyphi B Var. Java	88	19
SAMN07156872	PRJNA230403	X d	X	X	USA	USA	USA	NA	2017	2017	NA|NA|NA	stool	stool	NA	Java|NA	Java|NA	Paratyphi B Var. Java	88	19
SAMN07168060	PRJNA230403	X d			USA			2017			Human|Human|stool; Age: 50-59			Serotype Pending			Paratyphi B Var. Java	88	19
SAMN07176318	PRJNA230403	X d			USA			NA			NA|NA|NA			NA			Paratyphi B Var. Java	88	19
SAMN07176335	PRJNA230403	X d			USA			NA			NA|NA|NA			NA			Paratyphi B Var. Java	88	19
SAMN07189926	PRJNA230403	X d			USA			NA			NA|NA|NA			NA			Paratyphi B Var. Java	88	19
SAMN07217015	PRJNA230403	X d			USA			NA			NA|NA|NA			NA			Paratyphi B Var. Java	88	19
SAMN07227142	PRJNA230403	X d			USA			2017			Human|Human|Homo sapiens			NA			Paratyphi B Var. Java	88	19
SAMN07250012	PRJNA230403	X d			USA			NA			NA|NA|NA			NA			Paratyphi B Var. Java	88	19
SAMN07250026	PRJNA230403	X d			USA			NA			NA|NA|NA			NA			Paratyphi B Var. Java	88	19
SAMN07253207	PRJNA230403	X d,e	X	X	USA	USA	USA	2017	2017	2017	Human|Human|stool; Age: 20-29	stool	stool	Paratyphi B Var. L(+) Tartrate + (Java)	Java|NA	Java|NA	Paratyphi B Var. Java	88	19
SAMN07340648	PRJNA230403	X d	X	X	USA	USA	USA	NA	2017	2017	NA|NA|NA	stool	stool	NA	Java|NA	Java|NA	Paratyphi B Var. Java	88	19
SAMN07340650	PRJNA230403	X d	X	X	USA	USA	USA	NA	2017	2017	NA|NA|NA	stool	stool	NA	Java|NA	Java|NA	Paratyphi B Var. Java	88	19
SAMN07342221	PRJNA230403	X d			USA			NA			NA|NA|NA			NA			Paratyphi B Var. Java	88	19
SAMN07352862	PRJNA230403	X d			USA			NA			NA|NA|NA			NA			Paratyphi B Var. Java	88	19
SAMN07368483	PRJNA230403	X d			USA			NA			NA|NA|NA			NA			Paratyphi B Var. Java	88	19
SAMN07368487	PRJNA230403	X d			USA			NA			NA|NA|NA			NA			Paratyphi B Var. Java	88	19
SAMN07370933	PRJNA230403	X d			USA			NA			NA|NA|NA			NA			Paratyphi B Var. Java	88	19
SAMN07370934	PRJNA230403	X d			USA			NA			NA|NA|NA			NA			Paratyphi B Var. Java	88	19
SAMN07372752	PRJNA230403	X d			USA			NA			NA|NA|NA			NA			Paratyphi B Var. Java	88	19
SAMN07419011	PRJNA230403	X d			USA			NA			NA|NA|NA			NA			Paratyphi B Var. Java	88	19
SAMN07419051	PRJNA230403	X d			USA			NA			NA|NA|NA			NA			Paratyphi B Var. Java	88	19
SAMN07455968	PRJNA230403	X d	X	X	USA	USA	USA	NA	2017	2017	NA|NA|NA	stool	stool	NA	Java|NA	Java|NA	Paratyphi B Var. Java	88	19
SAMN07456155	PRJNA230403	X d			USA			NA			NA|NA|NA			NA			Paratyphi B Var. Java	88	19
SAMN07457395	PRJNA230403	X d			USA			NA			NA|NA|NA			NA			Paratyphi B Var. Java	88	19
SAMN07457397	PRJNA230403	X d			USA			NA			NA|NA|NA			NA			Paratyphi B Var. Java	88	19
SAMN07503463	PRJNA230403	X d	X	X	USA	USA	USA	NA	2017	2017	NA|NA|NA	stool	stool	NA	Java|NA	Java|NA	Paratyphi B Var. Java	88	19
SAMN07504952	PRJNA230403	X d	X	X	USA	USA	USA	NA	2017	2017	NA|NA|NA	blood	blood	NA	Java|NA	Java|NA	Paratyphi B Var. Java	88	19
SAMN07508837	PRJNA230403	X d			USA			NA			NA|NA|NA			NA			Paratyphi B Var. Java	88	19
SAMN07515408	PRJNA230403	X d			USA			NA			NA|NA|NA			NA			Paratyphi B Var. Java	88	19
SAMN07515416	PRJNA230403	X d			USA			NA			NA|NA|NA			NA			Paratyphi B Var. Java	88	19
SAMN07519153	PRJNA230403	X d			USA			NA			Human|Human|Homo sapiens			NA			Paratyphi B Var. Java	88	19
SAMN07559640	PRJNA230403	X d	X	X	USA	USA	USA	NA	2017	2017	NA|NA|NA	stool	stool	NA	Java|NA	Java|NA	Paratyphi B Var. Java	88	19
SAMN07604590	PRJNA230403	X d			USA			NA			NA|NA|NA			NA			Paratyphi B Var. Java	88	19
SAMN07638944	PRJNA230403	X d			USA			NA			NA|NA|NA			NA			Paratyphi B Var. Java	88	19
SAMN07638946	PRJNA230403	X d			USA			NA			NA|NA|NA			NA			Paratyphi B Var. Java	88	19
SAMN07638948	PRJNA230403	X d			USA			NA			NA|NA|NA			NA			Paratyphi B Var. Java	88	19
SAMN07638952	PRJNA230403	X d	X	X	USA	USA	USA	NA	2017	2017	NA|NA|NA	stool	stool	NA	Java|NA	Java|NA	Paratyphi B Var. Java	88	19
SAMN07646465	PRJNA230403	X d			USA			NA			NA|NA|NA			NA			Paratyphi B Var. Java	88	19
SAMN07688577	PRJNA230403	X d			USA			NA			NA|NA|NA			NA			Paratyphi B Var. Java	88	19
SAMN07715927	PRJNA230403	X d	X	X	USA	USA	USA	NA	2017	2017	NA|NA|NA	stool	stool	NA	Java|NA	Java|NA	Paratyphi B Var. Java	88	19
SAMN07716645	PRJNA230403	X d			USA			NA			NA|NA|NA			NA			Paratyphi B Var. Java	88	19
SAMN07716652	PRJNA230403	X d			USA			NA			NA|NA|NA			NA			Paratyphi B Var. Java	88	19
SAMN07722472	PRJNA230403	X d			USA			NA			NA|NA|NA			NA			Paratyphi B Var. Java	88	19
SAMN07722481	PRJNA230403	X d			USA			NA			NA|NA|NA			NA			Paratyphi B Var. Java	88	19
SAMN07722482	PRJNA230403	X d			USA			NA			NA|NA|NA			NA			Paratyphi B Var. Java	88	19
SAMN07722485	PRJNA230403	X d			USA			NA			NA|NA|NA			NA			Paratyphi B Var. Java	88	19
SAMN07739569	PRJNA230403	X d	X	X	USA	USA	USA	NA	2017	2017	NA|NA|NA	stool	stool	NA	Java|NA	Java|NA	Paratyphi B Var. Java	88	19
SAMN07739580	PRJNA230403	X d			USA			NA			NA|NA|NA			NA			Paratyphi B Var. Java	88	19
SAMN07767415	PRJNA230403	X d	X	X	USA	USA	USA	2017	2017	2017	Wild animal|Reptile|snake bedding	Bedding	Bedding	NA	Java|NA	Java|NA	Paratyphi B Var. Java	88	19
SAMN07776267	PRJNA230403	X d	X	X	USA	USA	USA	NA	2017	2017	NA|NA|NA	urine	urine	NA	Java|NA	Java|NA	Paratyphi B Var. Java	88	19
SAMN07781550	PRJNA230403	X d			USA			NA			NA|NA|NA			NA			Paratyphi B Var. Java	88	19
SAMN07782497	PRJNA230403	X d			USA			NA			NA|NA|NA			NA			Paratyphi B Var. Java	88	19
SAMN07788128	PRJNA230403	X d			USA			NA			NA|NA|NA			NA			Paratyphi B Var. Java	88	19
SAMN07823490	PRJNA230403	X d			USA			NA			NA|NA|NA			NA			Paratyphi B Var. Java	88	19
SAMN07830406	PRJNA230403	X d			USA			NA			NA|NA|NA			NA			Paratyphi B Var. Java	88	19
SAMN07843257	PRJNA230403	X d	X	X	USA	USA	USA	NA	2017	2017	NA|NA|NA	urine	urine	NA	Java|NA	Java|NA	Paratyphi B Var. Java	88	19
SAMN07947758	PRJNA230403	X d			USA			NA			NA|NA|NA			NA			Paratyphi B Var. Java	88	19
SAMN07947970	PRJNA230403	X d	X	X	USA	USA	USA	NA	2017	2017	NA|NA|NA	stool	stool	NA	Java|NA	Java|NA	Paratyphi B Var. Java	88	19
SAMN07964515	PRJNA230403	X d			USA			NA			NA|NA|NA			NA			Paratyphi B Var. Java	88	19
SAMN07965070	PRJNA280335	X d,e	X	X	USA	USA	USA	2007	2007	2007	Companion animal|Canine|Canine Intestine (Canis lupus familiaris)	Canine Intestine (Canis lupus familiaris)	Canine Intestine (Canis lupus familiaris)	Java	Java|NA	Java|NA	Paratyphi B Var. Java	88	19
SAMN07966367	PRJNA230403	X d	X	X	USA	USA	USA	NA	2017	2017	NA|NA|NA	stool	stool	NA	Java|NA	Java|NA	Paratyphi B Var. Java	88	19
SAMN07967211	PRJNA230403	X d			USA			NA			NA|NA|NA			NA			Paratyphi B Var. Java	88	19
SAMN07967217	PRJNA230403	X d			USA			NA			NA|NA|NA			NA			Paratyphi B Var. Java	88	19
SAMN07969536	PRJNA230403	X d			USA			NA			NA|NA|NA			NA			Paratyphi B Var. Java	88	19
SAMN07976506	PRJNA230403	X d			USA			NA			NA|NA|NA			NA			Paratyphi B Var. Java	88	19
SAMN07982484	PRJNA230403	X d	X	X	USA	USA	USA	NA	2017	2017	NA|NA|NA	stool	stool	NA	Java|NA	Java|NA	Paratyphi B Var. Java	88	19
SAMN07982598	PRJNA230403	X d			NA			NA			NA|NA|NA			NA			Paratyphi B Var. Java	88	19
SAMN08016820	PRJNA230403	X d			USA			NA			NA|NA|NA			NA			Paratyphi B Var. Java	88	19
SAMN08016827	PRJNA230403	X d			USA			NA			NA|NA|NA			NA			Paratyphi B Var. Java	88	19
SAMN08016905	PRJNA230403	X d			NA			NA			NA|NA|NA			NA			Paratyphi B Var. Java	88	19
SAMN08028472	PRJNA230403	X d			USA			NA			NA|NA|NA			NA			Paratyphi B Var. Java	88	19
SAMN08053128	PRJNA230403	X d			USA			NA			Human|Human|Homo sapiens			NA			Paratyphi B Var. Java	88	19
SAMN08100278	PRJNA230403	X d			USA			NA			NA|NA|NA			NA			Paratyphi B Var. Java	88	19
SAMN08100281	PRJNA230403	X d			USA			NA			NA|NA|NA			NA			Paratyphi B Var. Java	88	19
SAMN08102594	PRJNA230403	X d			USA			NA			NA|NA|NA			NA			Paratyphi B Var. Java	88	19
SAMN08105136	PRJNA230403	X d	X	X	USA	USA	USA	NA	2017	2017	NA|NA|NA	stool	stool	NA	Java|NA	Java|NA	Paratyphi B Var. Java	88	19
SAMN08105137	PRJNA230403	X d	X	X	USA	USA	USA	NA	2017	2017	NA|NA|NA	stool	stool	NA	Java|NA	Java|NA	Paratyphi B Var. Java	88	19
SAMN08114579	PRJNA230403	X d			USA			NA			NA|NA|NA			NA			Paratyphi B Var. Java	88	19
SAMN08118150	PRJNA230403	X d		X	USA		USA	NA		2017	NA|NA|NA		stool	NA		Paratyphi B var. L(+) tartrate + (Java)|NA	Paratyphi B Var. Java	88	19
SAMN08137065	PRJNA230403	X d			USA			NA			NA|NA|NA			NA			Paratyphi B Var. Java	88	19
SAMN08137067	PRJNA230403	X d			USA			NA			NA|NA|NA			NA			Paratyphi B Var. Java	88	19
SAMN08137136	PRJNA230403	X d			USA			NA			NA|NA|NA			NA			Paratyphi B Var. Java	88	19
SAMN08137137	PRJNA230403	X d			USA			NA			NA|NA|NA			NA			Paratyphi B Var. Java	88	19
SAMN08137145	PRJNA230403	X d			USA			NA			NA|NA|NA			NA			Paratyphi B Var. Java	88	19
SAMN08144214	PRJNA230403	X d	X	X	USA	USA	USA	2017	2017	2017	NA|NA|NA	stool	stool	NA	Java|NA	Java|NA	Paratyphi B Var. Java	88	19
SAMN08160138	PRJNA230403	X d			USA			NA			NA|NA|NA			NA			Paratyphi B Var. Java	88	19
SAMN08160154	PRJNA230403	X d			USA			NA			NA|NA|NA			NA			Paratyphi B Var. Java	88	19
SAMN08160155	PRJNA230403	X d			USA			NA			NA|NA|NA			NA			Paratyphi B Var. Java	88	19
SAMN08178184	PRJNA230403	X d			USA			NA			NA|NA|NA			NA			Paratyphi B Var. Java	88	19
SAMN08182202	PRJNA230403	X d	X	X	USA	USA	USA	NA	2017	2017	NA|NA|NA	urine	urine	NA	Java|NA	Java|NA	Paratyphi B Var. Java	88	19
SAMN08182425	PRJNA230403	X d			USA			2017			NA|NA|NA			NA			Paratyphi B Var. Java	88	19
SAMN08182807	PRJNA230403	X d	X	X	USA	USA	USA	NA	2017	2017	NA|NA|NA	stool	stool	NA	Java|NA	Java|NA	Paratyphi B Var. Java	88	19
SAMN08182809	PRJNA230403	X d			USA			NA			NA|NA|NA			NA			Paratyphi B Var. Java	88	19
SAMN08199345	PRJNA230403	X d			USA			NA			NA|NA|NA			NA			Paratyphi B Var. Java	88	19
SAMN08275870	PRJNA230403	X d			USA			NA			NA|NA|NA			NA			Paratyphi B Var. Java	88	19
SAMN08287259	PRJNA230403	X d			USA			NA			NA|NA|NA			NA			Paratyphi B Var. Java	88	19
SAMN08287531	PRJNA230403	X d	X	X	USA	USA	USA	NA	2017	2017	NA|NA|NA	stool	stool	NA	Java|NA	Java|NA	Paratyphi B Var. Java	88	19
SAMN08289237	PRJNA230403	X d			USA			NA			NA|NA|NA			NA			Paratyphi B Var. Java	88	19
SAMN08326733	PRJNA230403	X d			USA			NA			NA|NA|NA			NA			Paratyphi B Var. Java	88	19
SAMN08326737	PRJNA230403	X d			USA			NA			NA|NA|NA			NA			Paratyphi B Var. Java	88	19
SAMN08347775	PRJNA230403	X d			USA			NA			NA|NA|NA			NA			Paratyphi B Var. Java	88	19
SAMN08367503	PRJNA230403	X d			USA			NA			NA|NA|NA			NA			Paratyphi B Var. Java	88	19
SAMN08371060	PRJNA230403	X d			USA			NA			NA|NA|NA			NA			Paratyphi B Var. Java	88	19
SAMN08383332	PRJNA230403	X d			USA			NA			NA|NA|NA			NA			Paratyphi B Var. Java	88	19
SAMN08383334	PRJNA230403	X d			USA			NA			NA|NA|NA			NA			Paratyphi B Var. Java	88	19
SAMN08383675	PRJNA230403	X d			USA			NA			NA|NA|NA			NA			Paratyphi B Var. Java	88	19
SAMN08390784	PRJNA230403	X d	X	X	USA	USA	USA	NA	2018	2018	NA|NA|NA	NA	Unknown	NA	Java|NA	Java|NA	Paratyphi B Var. Java	88	19
SAMN08428501	PRJNA230403	X d			USA			NA			NA|NA|NA			NA			Paratyphi B Var. Java	88	19
SAMN08433126	PRJNA230403	X d	X	X	USA	USA	USA	NA	2018	2018	NA|NA|NA	stool	stool	NA	Java|NA	Java|NA	Paratyphi B Var. Java	88	19
SAMN08451891	PRJNA230403	X d			USA			NA			NA|NA|NA			NA			Paratyphi B Var. Java	88	19
SAMN08455605	PRJNA230403	X d			USA			2011			NA|NA|NA			NA			Paratyphi B Var. Java	88	19
SAMN08543458	PRJNA230403	X d	X	X	USA	USA	USA	NA	2018	2018	NA|NA|NA	stool	stool	NA	Java|NA	Java|NA	Paratyphi B Var. Java	88	19
SAMN08579838	PRJNA230403	X d			USA			NA			NA|NA|NA			NA			Paratyphi B Var. Java	88	19
SAMN08579873	PRJNA230403	X d			USA			NA			NA|NA|NA			NA			Paratyphi B Var. Java	88	19
SAMN08622937	PRJNA230403	X d			USA			NA			NA|NA|NA			NA			Paratyphi B Var. Java	88	19
SAMN08731616	PRJNA230403	X d			USA			NA			NA|NA|NA			NA			Paratyphi B Var. Java	88	19
SAMN08744619	PRJNA284276	X d			USA			2018			Human|Human|stool; Homo sapiens			NA			Paratyphi B Var. Java	88	19
SAMN08773475	PRJNA230403	X d	X	X	USA	USA	USA	NA	2018	2018	NA|NA|NA	stool	stool	NA	Java|NA	Java|NA	Paratyphi B Var. Java	88	19
SAMN08773504	PRJNA230403	X d			USA			NA			NA|NA|NA			NA			Paratyphi B Var. Java	88	19
SAMN08773519	PRJNA230403	X d			USA			NA			NA|NA|NA			NA			Paratyphi B Var. Java	88	19
SAMN08773717	PRJNA230403	X d	X	X	USA	USA	USA	NA	2018	2018	NA|NA|NA	urine	urine	NA	Java|NA	Java|NA	Paratyphi B Var. Java	88	19
SAMN08784594	PRJNA230403	X d	X	X	USA	USA	USA	NA	2018	2018	NA|NA|NA	stool	stool	NA	Java|NA	Java|NA	Paratyphi B Var. Java	88	19
SAMN08885926	PRJNA230403	X d			USA			NA			NA|NA|NA			NA			Paratyphi B Var. Java	88	19
SAMN08898074	PRJNA230403	X d			USA			NA			NA|NA|NA			NA			Paratyphi B Var. Java	88	19
SAMN08942866	PRJNA230403	X d	X	X	USA	USA	USA	NA	2018	2018	NA|NA|NA	stool	stool	NA	Java|NA	Java|NA	Paratyphi B Var. Java	88	19
SAMN08976088	PRJNA230403	X d			USA			NA			NA|NA|NA			NA			Paratyphi B Var. Java	88	19
SAMN08976109	PRJNA230403	X d			USA			NA			NA|NA|NA			NA			Paratyphi B Var. Java	88	19
SAMN08976110	PRJNA230403	X d			USA			NA			NA|NA|NA			NA			Paratyphi B Var. Java	88	19
SAMN08976111	PRJNA230403	X d			USA			NA			NA|NA|NA			NA			Paratyphi B Var. Java	88	19
SAMN08976114	PRJNA230403	X d			USA			NA			NA|NA|NA			NA			Paratyphi B Var. Java	88	19
SAMN08988102	PRJNA230403	X d			USA			NA			NA|NA|NA			NA			Paratyphi B Var. Java	88	19
SAMN09006421	PRJNA230403	X d			USA			NA			NA|NA|NA			NA			Paratyphi B Var. Java	88	19
SAMN09071452	PRJNA230403	X d			USA			NA			NA|NA|NA			NA			Paratyphi B Var. Java	88	19
SAMN09083452	PRJNA230403	X d			USA			NA			NA|NA|NA			NA			Paratyphi B Var. Java	88	19
SAMN09083453	PRJNA230403	X d			USA			NA			NA|NA|NA			NA			Paratyphi B Var. Java	88	19
[truncated: 1,731 more rows]
